# Supplementary material for: Probit Models to Investigate Prevalence of Total Diagnosed and Undiagnosed Diabetes among Aged 45 Years or Older Adults in China
Source: PLoS One. 2016 Oct 10;11(10):e0164481. doi: 10.1371/journal.pone.0164481 (PMC5056726; doi:10.1371/journal.pone.0164481)
Supplement: S1 Table — (XLSX) [file pone.0164481.s001.xlsx]

## Sheet: data
ID	householdID	communityID	rgender	age	education	marriage	bmi	bmigroup	wc	wcgroup	glu	hba1c	smoking	drinking	conmed	tercile	setting	hytotal	undiagnosed	measured	diagnosed	total
010104101002	0101041010	0101041	1	48	1	1	19.9017	0	79	0	95.94	4.6	2	1	0	2	0	0	0	0	0	0
010104102002	0101041020	0101041	1	60	0	1	21.6128	0	85	0	94.14	4.9	2	1	1	2	0	1	0	0	0	0
010104104001	0101041040	0101041	1	61	0	1	19.1379	0	80	0	105.84	4.8	2	0	0	1	0	1	0	0	0	0
010104105002	0101041050	0101041	1	68	2	1	20.6641	0	81	0	87.48	4.6	2	2	0	2	0	1	0	0	0	0
010104107001	0101041070	0101041	1	79	1	1	19.8471	0	81	0	95.76	4.8	2	0	0	1	0	1	0	0	0	0
010104108001	0101041080	0101041	0	56	0	1	19.8868	0	83	1	89.28	4.8	0	0	0	2	0	0	0	0	0	0
010104108002	0101041080	0101041	1	59	1	1	18.7471	0	75	0	103.86	4.6	2	0	1	2	0	0	0	0	0	0
010104109001	0101041090	0101041	1	45	2	1	19.5325	0	70	0	94.68	4.5	2	2	0	3	0	0	0	0	0	0
010104110002	0101041100	0101041	1	65	1	1	21.2825	0	84	0	118.08	4.8	2	0	0	1	0	1	0	0	0	0
010104111001	0101041110	0101041	1	57	2	0	20.4082	0	77	0	96.66	4.4	2	2	0	1	0	0	0	0	0	0
010104112001	0101041120	0101041	1	51	2	1	23.7943	1	87	0	96.3	5.1	2	0	0	2	0	1	0	0	0	0
010104113001	0101041130	0101041	1	49	1	1	22.5391	0	84	0	79.56	5.1	2	2	0	2	0	0	0	0	0	0
010104114001	0101041140	0101041	0	55	0	1	21.6966	0	86	1	116.64	5.5	0	0	0	2	0	0	0	0	0	0
010104115002	0101041150	0101041	1	45	0	1	22.4906	0	87	0	90.72	5.1	0	0	1	2	0	0	0	0	0	0
010104115001	0101041150	0101041	1	50	1	1	19.1001	0	82	0	87.84	5	2	2	0	2	0	0	0	0	0	0
010104116001	0101041160	0101041	1	53	2	1	16.369	0	78	0	94.14	4.8	2	0	1	1	0	0	0	0	0	0
010104117002	0101041170	0101041	1	66	1	1	21.9916	0	88	0	91.98	4.9	2	0	0	1	0	0	0	0	1	1
010104118001	0101041180	0101041	1	54	1	1	19.8868	0	84	0	101.52	5.2	2	0	1	2	0	0	0	0	0	0
010104119001	0101041190	0101041	1	57	1	1	20.2982	0	75	0	106.38	5	2	2	0	2	0	0	0	0	0	0
010104202001	0101042020	0101042	1	82	1	1	25.2994	1	98	1	97.02	4.8	1	0	1	2	1	1	0	0	0	0
010104202002	0101042020	0101042	0	71	1	1	28.3208	2	95	1	89.64	5	0	0	0	2	1	1	0	0	0	0
010104203001	0101042030	0101042	1	65	1	1	19.1876	0	80	0	84.96	5.2	2	0	1	2	1	0	0	0	0	0
010104203002	0101042030	0101042	0	57	1	1	27.1614	1	98	1	101.34	5.5	0	0	0	2	1	0	0	0	0	0
010104204001	0101042040	0101042	0	57	0	0	24.5312	1	87	1	103.86	4.9	0	0	0	2	1	1	0	0	0	0
010104205001	0101042050	0101042	0	46	1	1	26.6137	1	84	1	185.94	6.4	0	0	0	3	1	0	1	1	0	1
010104205002	0101042050	0101042	1	51	2	1	20.9689	0	87	0	110.52	5.3	2	2	0	3	1	0	0	0	0	0
010104206001	0101042060	0101042	0	47	1	1	22.4889	0	85.3	1	93.42	5	0	0	0	2	1	1	0	0	0	0
010104207002	0101042070	0101042	0	68	0	1	21.6731	0	88	1	281.34	10.3	0	0	0	2	1	1	0	1	1	1
010104207001	0101042070	0101042	1	71	0	1	20.9643	0	81	0	86.4	4.5	2	0	1	2	1	1	0	0	0	0
010104208001	0101042080	0101042	0	59	1	0	22.9874	0	78	0	92.52	4.8	0	0	0	1	1	0	0	0	0	0
010104210001	0101042100	0101042	0	74	0	0	28.4506	2	94	1	88.56	4.7	0	0	0	1	1	1	0	0	0	0
010104211001	0101042110	0101042	0	58	1	1	23.6541	1	92	1	144	5.7	0	0	0	2	1	1	1	1	0	1
010104211002	0101042110	0101042	1	59	1	1	25.5677	1	90	1	89.64	4.9	2	0	0	2	1	0	0	0	0	0
010104213001	0101042130	0101042	0	78	1	0	25.1126	1	85.5	1	109.08	4.8	0	0	0	1	1	1	0	0	0	0
010104215001	0101042150	0101042	1	75	2	1	17.9616	0	82	0	205.56	8.4	1	0	0	3	1	1	1	1	0	1
010104215002	0101042150	0101042	0	74	0	1	18.6372	0	67.5	0	103.32	5.6	0	0	0	3	1	1	0	0	0	0
010104216001	0101042160	0101042	0	70	2	0	25.6129	1	98	1	126.72	5.6	0	0	0	1	1	0	1	1	0	1
010104217002	0101042170	0101042	1	56	1	1	20.0692	0	80	0	102.24	5	2	1	0	1	1	0	0	0	0	0
010104217001	0101042170	0101042	0	48	2	1	24.1672	1	92	1	100.8	4.4	0	0	1	1	1	1	0	0	1	1
010104218002	0101042180	0101042	0	48	2	1	21.5625	0	79	0	99	4.6	0	0	0	3	1	0	0	0	0	0
010104221001	0101042210	0101042	0	57	2	1	18.7262	0	82	1	91.08	5.1	0	0	0	2	1	0	0	0	0	0
010104222002	0101042220	0101042	1	53	2	1	20.3244	0	83	0	92.52	5.1	2	1	0	2	1	0	0	0	0	0
010104222001	0101042220	0101042	0	52	1	1	22.719	0	79	0	96.48	4.6	0	0	0	2	1	0	0	0	0	0
010104223001	0101042230	0101042	1	49	2	1	23.2086	1	84	0	101.88	4.8	2	0	0	2	1	0	0	0	0	0
010104224001	0101042240	0101042	0	48	2	1	20.0624	0	76	0	100.8	5.4	0	0	0	3	1	0	0	0	0	0
010104226002	0101042260	0101042	1	56	1	1	20.6988	0	80	0	106.56	4.9	2	2	0	3	1	0	0	0	0	0
010104226001	0101042260	0101042	0	57	2	1	20.6507	0	76	0	114.48	4.5	0	0	1	3	1	0	0	0	0	0
010104228002	0101042280	0101042	0	58	0	1	23.4952	1	81	1	102.42	5.4	0	0	0	2	1	1	0	0	0	0
010104229002	0101042290	0101042	1	65	2	1	27.5635	2	94	1	109.62	5.4	2	2	0	1	1	1	0	0	0	0
010104229001	0101042290	0101042	0	62	1	1	30.5428	2	103	1	99.36	5	0	0	0	1	1	1	0	0	0	0
010104230001	0101042300	0101042	1	49	2	0	31.1846	2	109	1	145.08	5.8	2	1	0	2	1	1	0	1	1	1
010104231001	0101042310	0101042	0	49	2	0	25.6749	1	72	0	91.98	5.3	0	0	0	2	1	1	0	0	0	0
010104301001	0101043010	0101043	1	65	1	1	20.5187	0	73.1	0	96.12	5.3	1	2	0	2	0	1	0	0	0	0
010104301002	0101043010	0101043	0	59	0	1	25.7647	1	89.4	1	81.36	4.3	0	0	1	2	0	0	0	0	0	0
010104302001	0101043020	0101043	0	54	0	1	17.6385	0	73.9	0	97.92	5.5	0	0	0	3	0	1	0	0	0	0
010104303001	0101043030	0101043	1	50	1	1	19.9131	0	67.8	0	81.36	5.4	2	0	0	2	0	0	0	0	0	0
010104303002	0101043030	0101043	0	51	0	1	25.6951	1	89.3	1	100.98	4.9	0	0	0	2	0	0	0	0	0	0
010104304001	0101043040	0101043	1	70	1	0	20.8855	0	78.9	0	74.34	4.3	2	0	0	3	0	0	0	0	0	0
010104305001	0101043050	0101043	1	53	0	0	21.7543	0	71.6	0	77.58	5	2	0	0	2	0	0	0	0	0	0
010104307001	0101043070	0101043	1	62	1	1	21.3623	0	82.1	0	100.98	5.3	1	2	0	1	0	1	0	0	0	0
010104308001	0101043080	0101043	0	58	1	0	24.5064	1	88.4	1	101.16	4.9	0	0	1	2	0	0	0	0	0	0
010104309002	0101043090	0101043	0	43	0	1	25.0481	1	84.2	1	85.32	5.2	0	0	1	3	0	0	0	0	0	0
010104309001	0101043090	0101043	1	48	0	1	20.4441	0	77.9	0	104.58	4.7	2	2	0	3	0	0	0	0	0	0
010104310001	0101043100	0101043	0	60	1	1	20.8738	0	81.4	1	86.04	5.3	0	0	1	3	0	0	0	0	0	0
010104311001	0101043110	0101043	1	64	1	1	22.068	0	70.5	0	84.6	5.2	2	0	1	1	0	1	0	0	0	0
010104312002	0101043120	0101043	1	64	1	1	21.0417	0	75.4	0	83.7	5	1	2	0	2	0	1	0	0	0	0
010104312001	0101043120	0101043	0	58	0	1	19.2932	0	84.1	1	93.78	5.2	0	0	0	2	0	0	0	0	0	0
010104313002	0101043130	0101043	1	51	2	1	24.6721	1	88.6	0	84.78	4.9	2	2	0	3	0	1	0	0	0	0
010104313001	0101043130	0101043	0	52	0	1	26.1567	1	90.3	1	99.18	5.4	0	0	0	3	0	1	0	0	0	0
010104314002	0101043140	0101043	0	61	0	1	19.0579	0	66.9	0	139.32	5.2	0	0	0	2	0	0	1	1	0	1
010104314001	0101043140	0101043	1	65	1	1	20.8708	0	85.7	0	171.18	4.7	2	2	1	2	0	1	1	1	0	1
010104315002	0101043150	0101043	1	62	1	1	20.3367	0	74.2	0	92.16	4.9	2	0	1	2	0	1	0	0	0	0
010104315001	0101043150	0101043	0	54	0	1	21.3978	0	83.1	1	102.78	4.9	0	0	0	2	0	0	0	0	0	0
010104316001	0101043160	0101043	1	70	2	1	21.4697	0	75.1	0	94.68	5.2	2	2	1	2	0	1	0	0	0	0
010104316002	0101043160	0101043	0	72	0	1	15.9187	0	65.7	0	83.7	5	0	0	1	2	0	1	0	0	0	0
010104317002	0101043170	0101043	0	55	1	1	22.1825	0	89.3	1	111.96	4.9	0	0	1	3	0	1	0	0	0	0
010104317001	0101043170	0101043	1	53	1	1	20.1531	0	69.9	0	82.08	5.4	2	2	1	3	0	0	0	0	0	0
010104318002	0101043180	0101043	0	43	1	1	23.4173	1	80.4	1	77.76	4.8	0	0	0	2	0	0	0	0	0	0
010104319001	0101043190	0101043	1	60	1	1	26.0998	1	85.4	0	97.02	5.4	2	2	0	2	0	0	0	0	0	0
010104320001	0101043200	0101043	1	55	2	1	18.797	0	79.5	0	89.1	4.8	2	2	1	3	0	0	0	0	0	0
010104320002	0101043200	0101043	0	47	0	1	26.7457	1	92.2	1	93.96	4.6	0	0	1	3	0	1	0	0	0	0
010104321002	0101043210	0101043	1	51	2	1	22.0452	0	70.8	0	92.88	4.8	2	2	0	2	0	0	0	0	0	0
010104321001	0101043210	0101043	0	47	0	1	20.3709	0	76.1	0	88.02	4.8	0	0	0	2	0	0	0	0	0	0
010104322002	0101043220	0101043	1	54	1	1	19.9486	0	75.2	0	89.28	5	2	2	1	3	0	0	0	0	0	0
010104322001	0101043220	0101043	0	49	0	1	27.5175	2	91.3	1	94.32	5.3	0	0	0	3	0	0	0	0	0	0
010104323002	0101043230	0101043	1	76	0	1	18.6247	0	85.4	0	89.64	5	2	0	0	1	0	1	0	0	0	0
010104323001	0101043230	0101043	0	77	0	1	23.3286	1	91.7	1	99.36	5	0	0	1	1	0	1	0	0	0	0
010104324002	0101043240	0101043	0	52	0	1	23.8349	1	88.6	1	128.7	5.5	0	0	0	2	0	0	1	1	0	1
010104324001	0101043240	0101043	1	49	1	1	19.2692	0	67.6	0	89.1	5.6	2	0	0	2	0	1	0	0	0	0
010104325001	0101043250	0101043	0	76	0	0	19.9238	0	78.6	0	98.28	5.4	0	0	0	2	0	0	0	0	0	0
010104326001	0101043260	0101043	0	62	1	0	26.6959	1	79.3	0	96.66	5	0	0	1	2	0	1	0	0	0	0
010104327002	0101043270	0101043	0	63	1	1	29.514	2	98.7	1	170.82	7.4	0	0	0	3	0	1	1	1	0	1
010104327001	0101043270	0101043	1	63	1	1	20.1424	0	74.7	0	86.4	5	2	2	0	3	0	0	0	0	0	0
010104328001	0101043280	0101043	1	68	1	1	22.6429	0	78.3	0	85.86	4.5	2	2	0	2	0	0	0	0	0	0
010104328002	0101043280	0101043	0	68	0	1	20.5569	0	79.1	0	94.5	4.7	0	0	0	2	0	0	0	0	0	0
010104329002	0101043290	0101043	0	52	0	1	21.5108	0	72.6	0	95.94	5.3	0	0	1	2	0	0	0	0	0	0
010104329001	0101043290	0101043	1	54	1	1	21.13	0	84.2	0	83.34	5.2	2	2	1	2	0	1	0	0	0	0
010104330001	0101043300	0101043	0	84	0	0	22.1991	0	76.5	0	90.9	4.5	0	0	0	2	0	1	0	0	0	0
010206103002	0102061030	0102061	1	65	0	1	24.577	1	88	0	126.9	4.3	2	0	0	2	0	0	1	1	0	1
010206103001	0102061030	0102061	0	64	0	1	21.9263	0	70	0	138.06	4.8	0	0	0	2	0	1	1	1	0	1
010206109001	0102061090	0102061	1	47	2	1	21.7503	0	86	0	99.72	4.3	0	2	1	2	0	0	0	0	0	0
010206109002	0102061090	0102061	0	43	0	1	22.769	0	80	1	101.52	4.1	2	2	0	2	0	0	0	0	0	0
010206111002	0102061110	0102061	0	42	0	1	21.1111	0	70	0	113.22	3.9	0	0	1	1	0	0	0	0	0	0
010206111001	0102061110	0102061	1	46	1	1	23.8281	1	82	0	160.92	3.9	0	2	0	1	0	0	1	1	0	1
010206115001	0102061150	0102061	0	71	0	0	17.7282	0	67	0	108.54	3.9	2	0	0	1	0	0	0	0	0	0
010206116002	0102061160	0102061	1	49	1	1	23.737	1	86	0	86.76	3.6	2	2	0	2	0	0	0	0	0	0
010206116001	0102061160	0102061	0	49	1	1	20.8701	0	78	0	118.8	3.8	1	0	1	2	0	0	0	0	0	0
010206117001	0102061170	0102061	1	62	1	1	21.4447	0	78	0	144.18	4.1	2	2	0	2	0	0	1	1	0	1
010206117002	0102061170	0102061	0	58	0	1	18.4	0	77.8	0	563.94	11.8	0	1	0	2	0	1	0	1	1	1
010206118001	0102061180	0102061	0	39	1	1	23.1473	1	78	0	86.94	4	0	0	0	2	0	0	0	0	0	0
010206119001	0102061190	0102061	0	62	0	1	17.3484	0	62	0	142.02	3.7	0	0	0	1	0	1	1	1	0	1
010206119002	0102061190	0102061	1	62	1	1	19.1001	0	65	0	95.4	4.1	1	0	1	1	0	0	0	0	0	0
010206120001	0102061200	0102061	0	41	0	1	19.8141	0	74	0	79.02	4.1	0	0	0	2	0	0	0	0	0	0
010206120002	0102061200	0102061	1	47	1	1	22.6562	0	80	0	97.74	4.3	0	2	0	2	0	0	0	0	0	0
010206121001	0102061210	0102061	1	45	2	1	22.7732	0	84	0	253.62	4.4	1	2	0	2	0	1	1	1	0	1
010206124001	0102061240	0102061	0	59	1	1	21.8144	0	80	1	110.34	4.3	2	0	0	1	0	1	0	0	0	0
010206124002	0102061240	0102061	1	60	1	1	19.5594	0	67	0	190.26	4.6	2	0	1	1	0	1	1	1	0	1
010206201001	0102062010	0102062	1	60	0	1	23.6926	1	78	0	99.9	5.1	2	0	0	1	0	1	0	0	0	0
010206202001	0102062020	0102062	0	75	0	0	17.1228	0	65.8	0	108.18	5.5	1	0	1	1	0	1	0	0	0	0
010206203001	0102062030	0102062	1	56	1	0	17.9634	0	75	0	105.84	4	1	0	1	1	0	1	0	0	0	0
010206204001	0102062040	0102062	1	51	1	0	17.9592	0	78	0	99.72	4.9	2	2	0	1	0	0	0	0	0	0
010206207001	0102062070	0102062	0	65	1	0	17.7668	0	74.6	0	108.72	4.1	0	1	0	1	0	0	0	0	0	0
010206210001	0102062100	0102062	0	57	0	0	19.0936	0	68	0	111.6	3.8	0	0	0	1	0	0	0	0	0	0
010206211001	0102062110	0102062	1	58	0	1	21.453	0	78	0	134.64	4.4	2	2	0	2	0	1	1	1	0	1
010206211002	0102062110	0102062	0	56	1	1	22.7528	0	78	0	103.32	6.2	0	0	0	2	0	0	0	0	0	0
010206212002	0102062120	0102062	1	54	1	1	26.0407	1	82	0	109.98	4.9	1	2	0	1	0	0	0	0	0	0
010206212001	0102062120	0102062	0	42	0	1	22.983	0	80	1	102.78	6.2	1	0	0	1	0	0	0	0	0	0
010206213002	0102062130	0102062	1	57	1	1	19.3949	0	62	0	98.82	4.7	1	0	1	2	0	0	0	0	0	0
010206214002	0102062140	0102062	0	57	0	1	19.728	0	72.2	0	93.6	6	0	0	0	2	0	0	0	0	0	0
010206214001	0102062140	0102062	1	53	2	1	20.7547	0	83.4	0	91.26	5.3	2	0	0	2	0	0	0	0	0	0
010206215001	0102062150	0102062	1	46	2	1	19.8522	0	76	0	104.4	6	0	0	1	3	0	0	0	0	0	0
010206215002	0102062150	0102062	0	45	0	1	27.239	1	86	1	114.12	6.9	0	0	1	3	0	0	1	1	0	1
010206216001	0102062160	0102062	0	66	1	1	14.5147	0	63.4	0	91.62	4.8	2	0	0	1	0	1	0	0	0	0
010206216002	0102062160	0102062	1	74	0	1	17.7043	0	75	0	78.66	4.6	2	0	1	1	0	1	0	0	0	0
010206219002	0102062190	0102062	0	61	0	1	23.6442	1	68	0	100.62	5.1	0	1	0	1	0	1	0	0	0	0
010206219001	0102062190	0102062	1	73	1	1	22.0718	0	75	0	95.22	5.5	1	2	0	1	0	0	0	0	0	0
010206222001	0102062220	0102062	1	76	1	1	16.924	0	65	0	95.58	5.5	2	0	0	1	0	1	0	0	0	0
010206223001	0102062230	0102062	1	64	0	1	17.8145	0	72	0	93.42	4.9	0	0	1	1	0	0	0	0	0	0
010206223002	0102062230	0102062	0	57	0	1	29.4145	2	82	1	86.22	6.9	0	0	0	1	0	0	1	1	0	1
010206224001	0102062240	0102062	1	61	1	1	17.8795	0	71.4	0	99.18	5	2	0	0	1	0	0	0	0	0	0
010206224002	0102062240	0102062	0	57	0	1	19.0299	0	72	0	135.72	4.4	0	0	1	1	0	0	1	1	0	1
010206225001	0102062250	0102062	0	70	0	0	21.3053	0	86.6	1	101.88	5.1	1	0	0	1	0	0	0	0	0	0
010206226001	0102062260	0102062	1	48	1	1	23.0112	1	76.2	0	110.88	11.5	2	2	1	1	0	1	1	1	0	1
010206227001	0102062270	0102062	0	47	1	1	26.1236	1	90	1	87.84	6.7	0	0	0	2	0	1	1	1	0	1
010206227002	0102062270	0102062	1	54	1	1	19.9839	0	75.4	0	91.08	4.8	2	0	0	2	0	0	0	0	0	0
010206303002	0102063030	0102063	0	79	0	1	17.5005	0	85.9	1	20.52	4.3	2	0	0	1	0	1	0	0	0	0
010206303001	0102063030	0102063	1	73	1	1	21.8887	0	83.4	0	188.1	4.4	2	1	1	1	0	1	1	1	0	1
010206304002	0102063040	0102063	1	55	0	1	22.4551	0	79.2	0	88.56	4.4	2	0	0	2	0	0	0	0	0	0
010206304001	0102063040	0102063	0	54	0	1	23.1959	1	88.8	1	137.52	4.4	1	0	0	2	0	1	1	1	0	1
010206307001	0102063070	0102063	1	66	0	0	22.3133	0	68	0	163.44	4	2	0	0	2	0	0	1	1	0	1
010206308002	0102063080	0102063	0	75	0	1	16.2741	0	72	0	80.64	4.2	0	0	0	2	0	1	0	0	0	0
010206311002	0102063110	0102063	1	48	2	1	21.3382	0	72	0	93.06	4	0	2	0	2	0	0	0	0	0	0
010206311001	0102063110	0102063	0	42	0	1	23.533	1	78	0	97.74	4.3	0	0	0	2	0	0	0	0	0	0
010206312001	0102063120	0102063	0	69	0	0	18.5493	0	65	0	80.46	4.2	0	0	1	1	0	0	0	0	0	0
010206313002	0102063130	0102063	1	49	1	1	19.0311	0	82	0	97.92	4	1	0	1	1	0	0	0	0	0	0
010206313001	0102063130	0102063	0	47	0	1	19.736	0	70.3	0	81	3.9	0	1	1	1	0	1	0	0	0	0
010206314001	0102063140	0102063	0	69	1	0	21.7768	0	88	1	126.9	5	0	0	0	2	0	1	1	1	0	1
010206315002	0102063150	0102063	1	56	1	1	21.119	0	81.8	0	72.18	3.9	2	2	0	2	0	0	0	0	0	0
010206319001	0102063190	0102063	0	58	1	1	22.9171	0	78.6	0	134.46	4.1	0	0	1	1	0	1	1	1	0	1
010206320001	0102063200	0102063	1	76	1	0	21.0723	0	76.2	0	87.3	4.4	2	0	0	1	0	1	0	0	0	0
010206321002	0102063210	0102063	0	49	0	1	19.1362	0	85.9	1	116.64	4.1	0	0	0	3	0	0	0	0	0	0
010206322001	0102063220	0102063	1	64	1	1	20.3094	0	77	0	94.14	4.1	0	2	0	3	0	0	0	0	0	0
010206322002	0102063220	0102063	0	64	1	1	20.3428	0	76	0	101.16	4.1	0	0	0	3	0	0	0	0	0	0
010206324001	0102063240	0102063	1	69	1	0	20.5607	0	72	0	106.92	4.1	0	2	0	1	0	0	0	0	0	0
010206325002	0102063250	0102063	1	64	1	1	20.5499	0	67	0	95.04	4	2	0	0	1	0	0	0	0	0	0
010206325001	0102063250	0102063	0	65	1	1	24.5603	1	85	1	97.02	4.4	0	0	1	1	0	1	0	0	0	0
010206327001	0102063270	0102063	1	53	1	1	21.2279	0	66	0	101.52	4.8	0	2	0	1	0	0	0	0	0	0
010206327002	0102063270	0102063	0	38	0	1	24.4561	1	82	1	78.48	4	0	0	0	1	0	1	0	0	0	0
010206328002	0102063280	0102063	0	51	0	1	18.2388	0	42.4	0	87.48	4.4	0	0	1	2	0	0	0	0	0	0
010206328001	0102063280	0102063	1	53	1	1	19.9599	0	76	0	88.56	3.9	2	2	0	2	0	1	0	0	0	0
010206330001	0102063300	0102063	0	63	1	1	18.2797	0	68	0	128.7	3.9	0	0	0	2	0	0	1	1	0	1
010206330002	0102063300	0102063	1	66	0	1	19.7756	0	75	0	108	4.1	1	2	0	2	0	1	0	0	0	0
010233101001	0102331010	0102331	0	56	0	1	22.4379	0	81.1	1	100.98	5.3	0	0	0	3	0	0	0	0	0	0
010233101002	0102331010	0102331	1	65	1	1	23.1657	1	91	1	105.48	4.8	2	2	1	3	0	0	0	0	0	0
010233103002	0102331030	0102331	0	55	1	1	22.2791	0	83.2	1	99.54	4.1	0	0	0	1	0	1	0	0	0	0
010233103001	0102331030	0102331	1	62	1	1	22.7976	0	87.1	0	101.52	4.7	0	0	0	1	0	1	0	0	0	0
010233104002	0102331040	0102331	0	63	1	1	20.8463	0	79.3	0	143.64	4.4	0	0	1	2	0	1	1	1	0	1
010233105002	0102331050	0102331	0	39	2	1	23.7664	1	82	1	84.24	4.5	0	0	0	2	0	1	0	0	0	0
010233106001	0102331060	0102331	1	54	0	1	20.9904	0	77.8	0	96.66	4.3	2	2	0	2	0	0	0	0	0	0
010233106002	0102331060	0102331	0	51	1	1	23.5585	1	79.6	0	105.48	4.4	0	0	1	2	0	0	0	0	0	0
010233107001	0102331070	0102331	0	57	0	0	20.2302	0	75.2	0	109.44	4.9	0	0	0	2	0	0	0	0	0	0
010233108002	0102331080	0102331	1	47	1	1	22.3438	0	84	0	107.1	4.6	0	1	0	2	0	0	0	0	0	0
010233108001	0102331080	0102331	0	47	1	1	17.7442	0	65.5	0	92.7	4.4	0	0	0	2	0	0	0	0	0	0
010233109001	0102331090	0102331	1	74	1	0	20.1669	0	80.4	0	87.48	4.3	2	2	0	2	0	1	0	0	0	0
010233111001	0102331110	0102331	1	58	0	0	22.3716	0	91.2	1	95.76	4.7	2	1	0	1	0	0	0	0	0	0
010233113002	0102331130	0102331	0	45	0	1	22.9002	0	82.5	1	104.4	5	0	2	0	3	0	1	0	0	0	0
010233113001	0102331130	0102331	1	48	2	1	21.9559	0	86	0	120.42	5	0	2	0	3	0	0	0	0	0	0
010233114001	0102331140	0102331	0	57	0	0	27.6712	2	103.1	1	73.08	4.3	0	0	0	2	0	1	0	0	0	0
010233116002	0102331160	0102331	1	72	1	1	19.1973	0	72.1	0	102.24	4.6	0	0	0	1	0	1	0	0	0	0
010233116001	0102331160	0102331	0	73	1	1	18.7046	0	77.3	0	100.62	4.6	0	0	1	1	0	1	0	0	0	0
010233117002	0102331170	0102331	1	45	1	1	28.1971	2	94.4	1	108.54	4.6	2	2	0	2	0	0	0	0	0	0
010233117001	0102331170	0102331	0	49	2	1	27.6318	2	89	1	91.8	4.8	0	0	0	2	0	0	0	0	0	0
010233118001	0102331180	0102331	0	63	1	1	23.0422	1	87.2	1	96.66	4.7	0	0	0	1	0	1	0	0	0	0
010233118002	0102331180	0102331	1	68	1	1	26.1393	1	98	1	114.3	6.3	0	0	0	1	0	1	0	0	0	0
010233119002	0102331190	0102331	1	54	2	1	25.9696	1	81	0	109.62	4.6	2	2	0	2	0	1	0	0	0	0
010233119001	0102331190	0102331	0	47	0	1	25.8425	1	91.2	1	92.34	4.6	0	0	0	2	0	0	0	0	0	0
010233120001	0102331200	0102331	1	56	1	0	23.3887	1	78.1	0	84.78	4.5	2	2	0	2	0	1	0	0	0	0
010233121001	0102331210	0102331	1	59	1	0	20.8849	0	71.2	0	116.64	5.2	0	0	0	2	0	0	0	0	0	0
010233123001	0102331230	0102331	1	48	1	1	27.4582	1	85.5	0	91.44	4.5	0	2	0	3	0	0	0	0	0	0
010233201001	0102332010	0102332	0	57	1	1	20.8025	0	73.8	0	77.58	5.2	0	2	0	2	0	1	0	0	0	0
010233201002	0102332010	0102332	1	59	1	1	18.9806	0	72.8	0	89.1	4.2	1	2	0	2	0	0	0	0	0	0
010233202001	0102332020	0102332	0	89	0	0	22.9725	0	98.6	1	89.28	4.7	0	0	0	2	0	1	0	0	0	0
010233203001	0102332030	0102332	0	66	1	0	17.103	0	73.6	0	84.06	4.5	0	0	1	1	0	1	0	0	0	0
010233204002	0102332040	0102332	1	48	1	1	20.325	0	75.6	0	82.08	4.5	2	2	0	2	0	0	0	0	0	0
010233204001	0102332040	0102332	0	48	1	1	29.7633	2	100	1	91.98	4.8	0	0	0	2	0	0	0	0	0	0
010233205001	0102332050	0102332	1	58	1	0	20.3111	0	76	0	99.72	4.9	0	0	0	1	0	1	0	0	0	0
010233206001	0102332060	0102332	0	80	0	0	16.8024	0	76	0	263.52	10.7	0	0	0	2	0	1	1	1	0	1
010233207002	0102332070	0102332	1	63	1	1	19.1556	0	77	0	78.66	4.7	2	1	0	1	0	0	0	0	0	0
010233208002	0102332080	0102332	0	73	0	1	15.4748	0	64.1	0	133.38	4.7	0	0	1	1	0	0	1	1	0	1
010233208001	0102332080	0102332	1	78	0	1	22.0981	0	78.7	0	90.36	5.2	2	0	1	1	0	1	0	0	0	0
010233210001	0102332100	0102332	0	50	1	1	23.6741	1	70	0	90.9	5.1	0	0	0	2	0	0	0	0	0	0
010233210002	0102332100	0102332	1	52	2	1	15.3793	0	90.5	1	91.08	4.7	2	0	0	2	0	0	0	0	0	0
010233212002	0102332120	0102332	0	60	0	1	25.5344	1	91.3	1	84.06	5.1	0	0	1	2	0	0	0	0	0	0
010233212001	0102332120	0102332	1	66	2	1	20.8513	0	82.1	0	98.1	4.9	0	0	0	2	0	0	0	0	0	0
010233214001	0102332140	0102332	0	81	0	0	24.7022	1	91.6	1	143.46	4.8	0	0	0	3	0	1	1	1	0	1
010233215001	0102332150	0102332	0	80	0	1	18.5623	0	77	0	84.24	4.8	0	0	0	1	0	1	0	0	0	0
010233216001	0102332160	0102332	0	66	0	1	18.3857	0	74.6	0	86.58	4.9	0	2	0	2	0	0	0	0	0	0
010233217001	0102332170	0102332	1	46	0	1	23.8938	1	84.5	0	91.98	4.3	2	0	0	1	0	0	0	0	0	0
010233301001	0102333010	0102333	0	57	1	1	24.7391	1	96	1	92.7	4.7	0	0	0	3	0	0	0	0	0	0
010233301002	0102333010	0102333	1	58	2	1	21.9012	0	80.9	0	92.52	4.8	2	0	0	3	0	0	0	0	0	0
010233303001	0102333030	0102333	0	63	1	1	24.2642	1	90.3	1	96.12	4.6	0	0	0	2	0	0	0	0	0	0
010233303002	0102333030	0102333	1	76	2	1	21.096	0	84.3	0	99	4.3	2	2	0	2	0	0	0	0	0	0
010233304002	0102333040	0102333	0	47	0	1	22.3296	0	81.9	1	88.38	4.4	0	0	0	2	0	0	0	0	0	0
010233304001	0102333040	0102333	1	47	2	1	23.9813	1	95	1	86.04	4.5	2	0	0	2	0	0	0	0	0	0
010233305001	0102333050	0102333	1	51	1	1	19.9423	0	79	0	102.96	4.5	2	2	0	3	0	0	0	0	0	0
010233305002	0102333050	0102333	0	55	0	1	26.9357	1	90	1	91.98	4.6	0	0	0	3	0	0	0	0	0	0
010233306002	0102333060	0102333	1	60	1	1	25.9249	1	99.7	1	101.16	4.5	2	2	0	1	0	0	0	0	0	0
010233306001	0102333060	0102333	0	58	1	1	22.8599	0	85	1	219.24	9.4	0	0	0	1	0	1	1	1	0	1
010233308001	0102333080	0102333	0	43	1	1	26.451	1	92.8	1	107.64	4.7	0	0	0	3	0	0	0	0	0	0
010233308002	0102333080	0102333	1	47	1	1	19.6763	0	72.4	0	86.76	4.5	2	2	0	3	0	0	0	0	0	0
010233312002	0102333120	0102333	1	55	2	1	19.6828	0	78.1	0	96.3	4.6	2	2	0	2	0	0	0	0	0	0
010233312001	0102333120	0102333	0	50	1	1	19.319	0	70	0	103.14	4.6	0	0	0	2	0	0	0	0	0	0
010233313002	0102333130	0102333	0	61	0	1	21.8279	0	88.4	1	102.24	4.4	0	0	1	2	0	1	0	0	0	0
010233314002	0102333140	0102333	1	47	2	1	25.9508	1	97.5	1	85.86	4.9	1	0	0	1	0	0	0	0	0	0
010233316001	0102333160	0102333	1	60	2	1	26.0145	1	97.8	1	81.18	4.6	0	0	0	3	0	1	0	0	0	0
010233317002	0102333170	0102333	0	54	1	1	22.6684	0	83.2	1	112.14	4.8	0	0	0	3	0	0	0	0	0	0
010233318001	0102333180	0102333	0	55	0	0	21.4377	0	79	0	117.9	4.5	0	0	1	2	0	1	0	0	0	0
010233319001	0102333190	0102333	0	60	0	1	21.2075	0	90	1	93.78	4.6	0	0	0	2	0	0	0	0	0	0
010233320001	0102333200	0102333	1	72	1	0	20.3542	0	79.8	0	91.08	4.4	0	1	0	2	0	0	0	0	0	0
010233321001	0102333210	0102333	0	54	0	1	19.4044	0	79.5	0	129.78	5.6	0	0	0	2	0	0	1	1	0	1
010233321002	0102333210	0102333	1	55	0	1	20.635	0	76	0	94.86	4.8	0	0	0	2	0	0	0	0	0	0
010233322001	0102333220	0102333	1	56	1	1	21.1328	0	82	0	89.82	4.9	2	2	0	3	0	1	0	0	0	0
010233322002	0102333220	0102333	0	46	1	1	24.4954	1	89.4	1	96.12	4.5	0	0	0	3	0	0	0	0	0	0
010233323001	0102333230	0102333	1	58	1	1	21.6218	0	84	0	104.4	4.6	2	2	0	1	0	0	0	0	0	0
010233323002	0102333230	0102333	0	47	1	1	21.7555	0	83	1	89.1	4.5	0	0	0	1	0	0	0	0	0	0
010233326001	0102333260	0102333	0	55	0	1	24.2248	1	88	1	96.66	4.9	0	0	1	2	0	1	0	0	0	0
010233326002	0102333260	0102333	1	60	1	1	23.0825	1	75	0	85.32	5.1	0	0	1	2	0	0	0	0	0	0
010233327001	0102333270	0102333	0	58	0	1	24.3277	1	96.5	1	116.1	4.9	0	0	0	3	0	0	0	0	0	0
010233328001	0102333280	0102333	0	56	1	0	21.8709	0	78	0	101.7	4.8	0	1	0	1	0	0	0	0	0	0
010233329001	0102333290	0102333	1	56	2	1	19.0258	0	79	0	98.1	4.4	2	2	0	2	0	0	0	0	0	0
010233329002	0102333290	0102333	0	56	2	1	21.0715	0	81	1	87.48	4.9	0	0	0	2	0	0	0	0	0	0
010233330002	0102333300	0102333	0	48	1	1	27.3772	1	108	1	100.62	4.9	2	1	0	2	0	0	0	0	0	0
010233330001	0102333300	0102333	0	45	1	1	17.9501	0	65	0	93.6	4.6	0	0	0	2	0	0	0	0	0	0
010233331001	0102333310	0102333	1	49	0	1	24.3753	1	91.2	1	109.8	4.7	0	2	1	2	0	0	0	0	0	0
010233331002	0102333310	0102333	0	47	0	1	20.0269	0	80	1	93.78	4.2	0	0	0	2	0	1	0	0	0	0
010233332002	0102333320	0102333	0	80	0	1	26.114	1	97.9	1	105.66	5.2	0	0	0	1	0	1	0	0	0	0
010233332001	0102333320	0102333	1	80	2	1	27.2199	1	112	1	134.46	5.2	0	0	0	1	0	0	1	1	0	1
010446104002	0104461040	0104461	1	54	1	1	22.1222	0	22	0	86.58	5	2	0	0	2	1	0	0	0	0	0
010446107001	0104461070	0104461	1	67	1	1	22.428	0	22	0	93.78	4.8	2	2	0	1	1	1	0	0	0	0
010446107002	0104461070	0104461	0	70	0	1	20.9275	0	25	0	106.2	5.4	0	2	0	1	1	1	0	0	0	0
010446109001	0104461090	0104461	1	66	1	1	21.271	0	22	0	121.14	5	2	1	0	1	1	0	0	0	0	0
010446109002	0104461090	0104461	0	61	1	1	20.0379	0	21	0	106.2	4.3	0	1	1	1	1	0	0	0	0	0
010446117002	0104461170	0104461	1	48	2	1	26.8022	1	28	0	94.14	4.7	0	2	1	2	1	1	0	0	0	0
010446118001	0104461180	0104461	1	61	1	1	22.1333	0	23	0	134.1	5.4	2	2	1	3	1	1	1	1	0	1
010446118002	0104461180	0104461	0	59	1	1	21.0079	0	26	0	82.26	4.6	0	2	1	3	1	0	0	0	0	0
010446201002	0104462010	0104462	1	63	1	1	21.8842	0	82	0	117.9	5	2	0	0	1	1	1	0	0	0	0
010446205001	0104462050	0104462	0	46	1	1	25.2444	1	84.5	1	74.88	4.6	0	0	0	2	1	0	0	0	0	0
010446205002	0104462050	0104462	1	53	1	1	24.2099	1	87.5	0	139.68	4.7	2	2	0	2	1	1	1	1	0	1
010446206002	0104462060	0104462	0	57	0	1	23.7052	1	86.5	1	127.98	5.3	0	0	0	1	1	1	1	1	0	1
010446208002	0104462080	0104462	1	74	1	1	21.436	0	88.5	0	92.16	4.9	0	2	0	1	1	1	0	0	1	1
010446210002	0104462100	0104462	1	46	1	1	24.936	1	86.5	0	93.24	4.4	2	2	0	1	1	1	0	0	0	0
010446210001	0104462100	0104462	0	46	1	1	22.3884	0	80.1	1	89.1	4.4	0	0	0	1	1	0	0	0	0	0
010446211001	0104462110	0104462	0	46	1	1	19.9556	0	72	0	72.54	3.8	2	0	1	2	1	0	0	0	0	0
010446212002	0104462120	0104462	0	64	0	1	23.6614	1	88	1	121.68	4.4	0	0	0	2	1	1	0	0	0	0
010446212001	0104462120	0104462	1	62	2	1	26.814	1	88.5	0	107.82	5	0	0	0	2	1	1	0	0	0	0
010446214002	0104462140	0104462	0	59	1	1	24.4991	1	91.5	1	112.68	4.9	0	0	1	1	1	1	0	0	0	0
010446215002	0104462150	0104462	0	40	1	1	23.6831	1	88	1	102.78	4.8	0	0	0	1	1	0	0	0	0	0
010446215001	0104462150	0104462	1	45	1	1	21.7504	0	84.5	0	120.24	4.6	2	2	0	1	1	0	0	0	0	0
010446217002	0104462170	0104462	1	45	1	1	22.6606	0	79.2	0	120.42	4.8	2	2	0	1	1	1	0	0	0	0
010446217001	0104462170	0104462	0	47	0	1	22.1038	0	71.5	0	97.38	5	0	0	0	1	1	1	0	0	0	0
010446220002	0104462200	0104462	1	50	2	1	19.4862	0	87.5	0	140.22	4.6	2	2	0	3	1	0	1	1	0	1
010446221002	0104462210	0104462	1	56	1	1	25.0222	1	86	0	124.74	5.3	2	0	0	2	1	1	0	0	0	0
010446221001	0104462210	0104462	0	49	1	1	21.7236	0	78.5	0	84.78	4.6	0	0	0	2	1	1	0	0	0	0
010446222002	0104462220	0104462	0	47	1	1	26.3422	1	88.5	1	60.84	4.7	0	0	0	1	1	0	0	0	0	0
010446223002	0104462230	0104462	1	61	2	1	21.2542	0	76	0	135.18	4.6	2	2	0	2	1	1	1	1	0	1
010446223001	0104462230	0104462	0	64	0	1	23.6686	1	85.5	1	92.88	5	0	0	0	2	1	1	0	0	0	0
010446224002	0104462240	0104462	1	48	2	1	22.5062	0	83.5	0	154.62	4.6	2	0	0	2	1	1	1	1	0	1
010446225001	0104462250	0104462	1	69	1	0	20.4876	0	78.5	0	108.9	4.9	0	0	0	1	1	1	0	0	1	1
010446226001	0104462260	0104462	1	50	1	1	23.3013	1	86	0	171.72	4.9	0	2	0	1	1	0	1	1	0	1
010446227002	0104462270	0104462	0	65	0	1	22.8144	0	85	1	84.6	4.8	0	0	0	1	1	1	0	0	0	0
010446227001	0104462270	0104462	1	78	1	1	22.1691	0	81	0	90.72	5	2	0	0	1	1	1	0	0	0	0
010446228001	0104462280	0104462	0	65	1	1	22.9528	0	85	1	102.06	4.5	0	2	0	2	1	0	0	0	0	0
010446228002	0104462280	0104462	1	69	2	1	21.1149	0	83	0	82.44	4.7	1	0	1	2	1	1	0	0	0	0
010446301002	0104463010	0104463	0	47	1	1	23.8487	1	25	0	89.46	5	0	0	1	1	0	0	0	0	0	0
010446303001	0104463030	0104463	0	46	1	1	22.3884	0	23	0	95.22	4.7	0	0	1	1	0	0	0	0	0	0
010446304002	0104463040	0104463	0	46	0	1	31.25	2	30	0	108.18	4.9	0	0	1	1	0	1	0	0	0	0
010446304001	0104463040	0104463	1	46	1	1	23.0469	1	23	0	87.12	4.9	2	0	1	1	0	0	0	0	0	0
010446305002	0104463050	0104463	0	47	1	1	30.5724	2	27	0	131.76	5.3	0	0	0	3	0	0	1	1	0	1
010446308001	0104463080	0104463	0	46	2	1	23.1319	1	22	0	94.68	4.8	0	1	0	3	0	0	0	0	0	0
010446308002	0104463080	0104463	1	46	1	1	21.4709	0	24	0	112.32	5.4	2	2	0	3	0	0	0	0	0	0
010446309001	0104463090	0104463	0	61	0	1	22.0855	0	23	0	103.86	5	2	0	1	2	0	0	0	0	0	0
010446310002	0104463100	0104463	0	48	1	1	23.3158	1	25	0	113.04	5	0	2	0	1	0	1	0	0	0	0
010446312001	0104463120	0104463	0	56	0	1	26.5508	1	88.3	1	113.04	5	0	0	0	1	0	0	0	0	0	0
010446312002	0104463120	0104463	1	57	1	1	19.5395	0	84.5	0	132.3	5.3	2	0	0	1	0	1	0	1	1	1
010446314001	0104463140	0104463	0	51	0	1	26.505	1	26	0	292.32	10.3	0	1	0	1	0	0	1	1	0	1
010446319001	0104463190	0104463	1	69	1	1	18.7207	0	90.5	1	96.3	5.1	0	0	1	2	0	1	0	0	0	0
010446320001	0104463200	0104463	1	50	1	1	20.1197	0	79.5	0	122.04	4.9	2	2	1	2	0	0	0	0	0	0
010446320002	0104463200	0104463	0	48	1	1	25.3884	1	80.5	1	105.48	4.8	0	0	0	2	0	1	0	0	0	0
010446321001	0104463210	0104463	1	66	1	0	22.1609	0	94.5	1	194.58	4.7	0	0	0	1	0	1	1	1	0	1
010446322001	0104463220	0104463	0	70	1	1	21.4739	0	23	0	98.64	4.4	0	1	0	1	0	1	0	0	0	0
010446323001	0104463230	0104463	0	54	1	1	28.7344	2	93.2	1	109.98	4.8	0	0	0	1	0	1	0	0	0	0
010446324001	0104463240	0104463	0	48	1	1	19.2232	0	86.1	1	102.06	5	0	0	0	1	0	1	0	0	0	0
010451201002	0104512010	0104512	0	72	0	1	16.8887	0	61	0	111.6	5.4	0	0	1	1	0	0	0	0	0	0
010451205001	0104512050	0104512	1	74	0	1	15.9439	0	80	0	96.3	4.9	2	2	0	1	0	0	0	0	0	0
010451208002	0104512080	0104512	0	33	1	1	21.6406	0	80	1	100.62	5.1	0	0	0	1	0	1	0	0	0	0
010451210002	0104512100	0104512	1	60	1	1	16.5118	0	82	0	104.58	5.1	0	0	0	2	0	0	0	0	0	0
010451210001	0104512100	0104512	0	60	2	1	19.736	0	84	1	108.9	5.2	0	0	0	2	0	1	0	0	0	0
010451211001	0104512110	0104512	0	45	2	1	24.5603	1	76	0	116.1	5.2	0	0	0	1	0	0	0	0	0	0
010451211002	0104512110	0104512	1	46	2	1	21.2183	0	75	0	104.22	5	2	0	0	1	0	0	0	0	0	0
010451212002	0104512120	0104512	1	75	1	1	15.2219	0	71	0	180.36	6.6	2	1	0	1	0	0	1	1	0	1
010451213001	0104512130	0104512	1	52	1	0	19.1327	0	80	0	98.1	5	2	0	0	1	0	0	0	0	0	0
010451214002	0104512140	0104512	1	59	1	1	21.573	0	73	0	104.4	5.5	2	1	0	1	0	0	0	0	0	0
010451214001	0104512140	0104512	0	58	0	1	19.2234	0	76	0	128.16	6.4	0	0	0	1	0	0	1	1	0	1
010451216001	0104512160	0104512	0	54	0	1	24.974	1	73	0	125.1	5.3	0	1	0	3	0	0	0	0	0	0
010451218001	0104512180	0104512	1	56	1	0	28.3266	2	88	0	135.72	5.4	2	2	0	3	0	0	1	1	0	1
010451219001	0104512190	0104512	0	46	1	1	19.2974	0	69	0	95.04	5.3	0	0	0	2	0	0	0	0	0	0
010451219002	0104512190	0104512	1	46	1	1	22.0386	0	78	0	105.12	5.4	2	0	0	2	0	0	0	0	0	0
010451220002	0104512200	0104512	0	47	1	1	18.6667	0	68	0	106.2	5	0	0	0	3	0	0	0	0	0	0
010451221002	0104512210	0104512	1	54	1	1	20.5693	0	79	0	107.64	5.8	2	0	0	3	0	0	0	0	0	0
010451222002	0104512220	0104512	1	54	1	1	23.4375	1	76	0	162.72	5.7	2	0	0	1	0	0	1	1	0	1
010451224002	0104512240	0104512	1	48	1	1	22.8625	0	86	0	91.62	5.8	2	2	0	2	0	0	0	0	0	0
010451225002	0104512250	0104512	0	48	0	1	20.1746	0	72	0	109.62	5	0	0	0	3	0	0	0	0	0	0
010451226001	0104512260	0104512	0	69	0	1	20.7198	0	69	0	106.38	5.1	0	0	0	1	0	0	0	0	0	0
014031102001	0140311020	0140311	0	58	1	1	22.6784	0	86	1	116.82	5.2	0	0	0	3	1	1	0	0	0	0
014031102002	0140311020	0140311	1	60	1	1	33.2222	2	109.4	1	101.7	4.9	0	0	0	3	1	1	0	0	0	0
014031105001	0140311050	0140311	0	49	2	1	34.2455	2	103	1	146.7	6.1	0	0	0	3	1	1	1	1	0	1
014031105002	0140311050	0140311	1	60	2	1	19.1406	0	73	0	88.02	5.1	2	2	1	3	1	0	0	0	0	0
014031107001	0140311070	0140311	0	53	2	1	23.7215	1	79	0	86.04	5.6	0	0	0	3	1	1	0	0	0	0
014031107002	0140311070	0140311	1	61	2	1	19.5404	0	77	0	102.06	5.6	2	0	0	3	1	0	0	0	0	0
014031108001	0140311080	0140311	0	58	1	1	24.6294	1	88.5	1	437.4	9	0	0	0	3	1	0	1	1	0	1
014031108002	0140311080	0140311	1	65	2	1	22.8879	0	86.5	0	99.36	5.5	0	2	0	3	1	0	0	0	0	0
014031112002	0140311120	0140311	0	58	2	1	21.5268	0	92	1	97.92	5.4	0	0	0	3	1	0	0	0	0	0
014031112001	0140311120	0140311	1	63	1	1	26.8472	1	99.2	1	128.34	6.9	0	0	0	3	1	1	0	1	1	1
014031113001	0140311130	0140311	1	61	2	0	23.7728	1	85	0	93.42	5.2	2	1	0	3	1	0	0	0	0	0
014031114002	0140311140	0140311	0	65	2	1	27.3233	1	94	1	107.1	5.1	0	0	1	3	1	0	0	0	0	0
014031115001	0140311150	0140311	1	58	1	1	24.6441	1	83.4	0	107.82	5.5	2	1	0	3	1	0	0	0	0	0
014031117002	0140311170	0140311	1	52	1	1	27.9585	2	94	1	113.76	5.1	0	1	0	2	1	1	0	0	0	0
014031117001	0140311170	0140311	0	53	1	1	21.257	0	83	1	75.42	5.3	2	0	0	2	1	0	0	0	0	0
014031122002	0140311220	0140311	0	61	1	1	24.8278	1	87	1	107.28	5.2	0	0	0	3	1	1	0	0	0	0
014031123001	0140311230	0140311	1	65	2	0	20.8229	0	66	0	114.66	5.2	1	0	0	3	1	1	0	0	0	0
014031204002	0140312040	0140312	0	48	1	1	22.8363	0	90	1	93.78	5.4	0	0	0	3	0	0	0	0	0	0
014031204001	0140312040	0140312	1	54	1	1	26.0548	1	98	1	97.38	5.2	2	0	0	3	0	1	0	0	0	0
014031210001	0140312100	0140312	0	78	0	0	26.4874	1	95	1	93.78	5.4	0	0	1	1	0	0	0	0	0	0
014031211002	0140312110	0140312	1	60	1	1	20.2513	0	78	0	74.7	5.3	2	1	0	2	0	0	0	0	0	0
014031212002	0140312120	0140312	1	76	0	1	23.1891	1	80	0	85.5	5.8	2	2	0	2	0	0	0	0	0	0
014031213001	0140312130	0140312	0	58	1	1	28.5938	2	98	1	80.28	5	0	0	0	2	0	1	0	0	0	0
014031214001	0140312140	0140312	0	48	2	1	31.4453	2	106	1	87.66	5.4	0	0	0	1	0	0	0	0	0	0
014031214002	0140312140	0140312	1	54	1	1	27.8	2	89	0	104.04	5.3	2	2	0	1	0	1	0	0	0	0
014031217001	0140312170	0140312	1	56	1	1	33.1887	2	102	1	105.66	5.6	1	0	1	3	0	0	0	0	0	0
014031217002	0140312170	0140312	0	49	1	1	24.0787	1	81	1	98.1	5.1	0	0	0	3	0	1	0	0	0	0
014031218002	0140312180	0140312	0	48	2	1	25.8865	1	82	1	83.34	5.2	0	0	0	1	0	0	0	0	0	0
014031218001	0140312180	0140312	1	55	1	1	22.4972	0	84	0	88.38	4.9	2	2	0	1	0	1	0	0	0	0
014031219001	0140312190	0140312	0	68	1	0	18.187	0	71	0	105.12	4.7	0	0	0	1	0	0	0	0	0	0
014031222001	0140312220	0140312	0	69	1	0	18.2652	0	74	0	55.8	4.8	0	0	1	2	0	1	0	0	0	0
014031301002	0140313010	0140313	0	68	2	1	22.1072	0	77	0	140.76	4.6	0	0	0	2	1	0	1	1	0	1
014031305002	0140313050	0140313	1	56	1	1	29.6886	2	101	1	111.42	5.5	2	1	0	2	1	0	0	0	0	0
014031305001	0140313050	0140313	0	50	2	1	23.2861	1	88	1	91.98	5.2	0	0	1	2	1	0	0	0	0	0
014031306002	0140313060	0140313	1	75	1	1	23.721	1	89	0	96.3	5.2	1	0	0	2	1	0	0	0	0	0
014031306001	0140313060	0140313	0	76	1	1	25.1171	1	88	1	126.54	5.6	0	0	0	2	1	0	1	1	0	1
014031308002	0140313080	0140313	0	51	1	1	31.1034	2	99	1	127.62	5.2	0	0	1	2	1	0	1	1	0	1
014031308001	0140313080	0140313	1	49	1	1	29.1407	2	103	1	118.98	5.4	2	0	0	2	1	1	0	0	0	0
014031311002	0140313110	0140313	0	49	2	1	24.9511	1	94.5	1	83.88	4.8	0	0	0	1	1	1	0	0	0	0
014051101001	0140511010	0140511	0	48	2	1	27.579	2	96.7	1	181.26	7.8	0	0	1	3	1	0	0	1	1	1
014051101002	0140511010	0140511	1	50	2	1	32.3601	2	102.5	1	135.9	7.9	2	2	0	3	1	1	0	1	1	1
014051103001	0140511030	0140511	0	67	1	1	21.1717	0	75.4	0	89.64	5.3	0	0	0	1	1	0	0	0	0	0
014051104002	0140511040	0140511	0	51	1	1	24.5356	1	92.8	1	88.38	5	0	0	0	3	1	0	0	0	0	0
014051104001	0140511040	0140511	1	54	1	1	21.2581	0	77.2	0	145.26	4.9	1	0	0	3	1	0	1	1	0	1
014051106002	0140511060	0140511	0	64	0	1	21.8058	0	76.4	0	92.16	4.7	0	0	0	2	1	0	0	0	0	0
014051106001	0140511060	0140511	1	65	1	1	19.6405	0	71.2	0	99.9	5.2	2	2	0	2	1	0	0	0	0	0
014051107002	0140511070	0140511	0	61	1	1	20.8933	0	86	1	86.58	5.5	0	0	0	2	1	1	0	0	0	0
014051107001	0140511070	0140511	1	62	1	1	24.3159	1	92	1	89.1	5.2	2	0	0	2	1	1	0	0	0	0
014051108002	0140511080	0140511	0	45	2	1	21.5599	0	79	0	91.8	4.5	0	0	0	2	1	0	0	0	0	0
014051108001	0140511080	0140511	1	47	1	1	21.3575	0	80	0	87.3	5.8	2	2	0	2	1	0	0	0	0	0
014051109002	0140511090	0140511	1	58	0	1	20.1042	0	84.3	0	85.32	5.8	2	2	0	2	1	1	0	0	0	0
014051110002	0140511100	0140511	1	46	1	1	26.8244	1	96.4	1	115.92	5.5	2	2	0	3	1	0	0	0	0	0
014051110001	0140511100	0140511	0	46	1	1	37.2266	2	117.4	1	103.5	5.1	0	0	1	3	1	1	0	0	0	0
014051112002	0140511120	0140511	1	49	2	1	22.1806	0	88.3	0	94.14	6.5	2	0	0	2	1	0	1	1	0	1
014051112001	0140511120	0140511	0	50	1	1	22.913	0	72.5	0	85.68	5.4	0	0	0	2	1	1	0	0	0	0
014051113001	0140511130	0140511	0	46	1	1	26.9074	1	89	1	91.8	4.6	0	0	0	2	1	0	0	0	0	0
014051113002	0140511130	0140511	1	51	1	1	21.5611	0	83	0	97.74	4.4	2	0	1	2	1	0	0	0	0	0
014051114001	0140511140	0140511	0	69	0	1	28.2947	2	106	1	127.98	7.2	0	0	0	2	1	0	1	1	0	1
014051116001	0140511160	0140511	0	62	1	1	23.2227	1	90	1	118.08	5.4	0	0	1	1	1	0	0	0	0	0
014051116002	0140511160	0140511	1	60	1	1	20.3482	0	86	0	283.68	9.4	2	2	1	1	1	0	0	1	1	1
014051117001	0140511170	0140511	0	77	0	0	25.2656	1	96.8	1	89.64	5.2	0	0	0	2	1	0	0	0	0	0
014051202002	0140512020	0140512	1	70	1	1	18.5261	0	70.8	0	89.1	5.8	2	0	0	2	1	0	0	0	0	0
014051202001	0140512020	0140512	0	66	1	1	26.9994	1	98.6	1	146.7	6.1	0	0	0	2	1	1	1	1	0	1
014051203001	0140512030	0140512	0	82	0	0	19.9534	0	89	1	99.9	5.2	0	0	0	2	1	0	0	0	0	0
014051204001	0140512040	0140512	0	50	1	1	29.5786	2	100	1	143.64	5.5	0	0	0	3	1	1	1	1	0	1
014051204002	0140512040	0140512	1	56	1	1	20.5761	0	82	0	91.08	4.6	2	2	0	3	1	0	0	0	0	0
014051206001	0140512060	0140512	0	54	2	1	25.9249	1	98.5	1	114.66	5.4	0	0	0	2	1	0	0	0	0	0
014051207002	0140512070	0140512	0	45	1	1	30.9254	2	105	1	94.5	5.8	0	0	0	3	1	1	0	0	0	0
014051208002	0140512080	0140512	1	59	1	1	26.263	1	93.8	1	110.88	5.5	2	2	0	3	1	0	0	0	0	0
014051208001	0140512080	0140512	0	55	0	1	31.3883	2	102.4	1	87.84	5.3	0	0	1	3	1	1	0	0	0	0
014051209001	0140512090	0140512	0	88	0	0	19.5694	0	76.8	0	85.5	5.2	0	0	1	1	1	1	0	0	0	0
014051210001	0140512100	0140512	1	52	2	1	23.4601	1	76.8	0	107.46	5.4	2	2	0	3	1	1	0	0	0	0
014051210002	0140512100	0140512	0	52	1	1	28.6088	2	92.8	1	103.68	5.9	0	0	1	3	1	0	0	0	0	0
014051212002	0140512120	0140512	1	46	2	1	23.2008	1	81	0	103.14	5.3	1	2	0	2	1	0	0	0	0	0
014051212001	0140512120	0140512	0	43	1	1	22.79	0	82.2	1	91.08	4.8	0	0	0	2	1	0	0	0	0	0
014051213001	0140512130	0140512	1	70	1	1	17.8839	0	69.8	0	88.56	4.9	2	2	1	2	1	1	0	0	0	0
014051214002	0140512140	0140512	0	51	2	1	27.7726	2	88	1	109.08	6.2	0	0	0	2	1	1	0	0	0	0
014051215001	0140512150	0140512	1	58	1	0	21.0466	0	75	0	95.58	4.9	2	2	1	3	1	0	0	0	0	0
014051216001	0140512160	0140512	0	51	2	1	26.0953	1	90	1	101.88	5.1	0	0	0	2	1	1	0	0	0	0
014051216002	0140512160	0140512	1	52	2	1	21.7188	0	72.2	0	96.84	5.2	2	2	0	2	1	0	0	0	0	0
014051217001	0140512170	0140512	0	60	0	1	22.119	0	80.2	1	81.54	5.4	0	0	0	3	1	0	0	0	0	0
014051217002	0140512170	0140512	1	64	1	1	19.9686	0	73.2	0	90.18	5.4	2	2	1	3	1	1	0	0	0	0
014051218001	0140512180	0140512	0	51	1	1	28.2709	2	97.4	1	124.56	7.1	0	0	1	1	1	1	0	1	1	1
014051218002	0140512180	0140512	1	54	1	1	19.1854	0	75	0	99.54	5.1	2	0	1	1	1	0	0	0	0	0
014051219001	0140512190	0140512	0	46	1	1	23.7117	1	90.1	1	106.56	5.2	0	0	1	3	1	0	0	0	0	0
014051219002	0140512190	0140512	1	51	2	1	25.4971	1	86.6	0	118.62	5.4	1	0	1	3	1	0	0	0	0	0
014051221001	0140512210	0140512	0	56	1	1	26.7564	1	102	1	94.5	5.1	0	0	1	2	1	0	0	0	0	0
014051221002	0140512210	0140512	1	57	2	1	21.859	0	79	0	79.2	4.7	0	1	0	2	1	0	0	0	0	0
014051222001	0140512220	0140512	1	66	1	1	17.6919	0	71.5	0	131.94	5.3	2	0	0	1	1	0	1	1	0	1
014051222002	0140512220	0140512	0	48	0	1	25.5645	1	83.5	1	104.94	5.5	0	0	0	1	1	0	0	0	0	0
014051223001	0140512230	0140512	0	65	0	0	22.5164	0	84	1	95.22	5.6	0	0	0	1	1	0	0	0	0	0
014051225001	0140512250	0140512	0	60	0	1	25.0446	1	84.5	1	98.28	5.5	0	0	1	2	1	1	0	0	0	0
014051225002	0140512250	0140512	1	66	1	1	21.4063	0	74	0	93.6	5.2	0	0	1	2	1	0	0	0	0	0
014051226002	0140512260	0140512	0	57	2	1	26.154	1	107	1	99.18	5.6	0	0	1	2	1	1	0	0	0	0
014051226001	0140512260	0140512	1	63	1	1	19.9576	0	81.1	0	94.86	9.6	2	0	0	2	1	0	0	1	1	1
014051302001	0140513020	0140513	1	59	1	0	19.6913	0	74.6	0	101.7	5.1	2	2	0	1	0	1	0	0	0	0
014051303002	0140513030	0140513	0	46	0	1	24.0174	1	83	1	91.98	5.1	0	0	0	1	0	0	0	0	0	0
014051304001	0140513040	0140513	0	75	0	0	17.3198	0	63.6	0	97.74	5.5	0	0	0	3	0	1	0	0	0	0
014051305001	0140513050	0140513	0	51	1	1	26.7111	1	90	1	243.18	9.3	0	0	1	2	0	0	0	1	1	1
014051306001	0140513060	0140513	0	59	0	0	21.2421	0	78	0	83.88	5.2	0	1	1	3	0	1	0	0	0	0
014051307002	0140513070	0140513	0	49	2	1	27.8058	2	95	1	88.02	4.8	0	0	0	2	0	1	0	0	0	0
014051307001	0140513070	0140513	1	55	1	1	20.1756	0	75	0	90	5.2	2	0	0	2	0	0	0	0	0	0
014051308001	0140513080	0140513	0	55	0	1	21.8032	0	80	1	80.46	5.1	0	0	0	2	0	1	0	0	0	0
014051309001	0140513090	0140513	0	66	0	0	17.1771	0	77.8	0	90.54	5.1	0	0	0	1	0	1	0	0	0	0
014051310002	0140513100	0140513	1	62	2	1	23.6819	1	88.6	0	117	5.6	2	2	1	3	0	0	0	0	0	0
014051310001	0140513100	0140513	0	60	0	1	27.4667	1	94.4	1	230.04	9.4	0	0	0	3	0	1	1	1	0	1
014051311002	0140513110	0140513	1	64	1	1	21.0105	0	80	0	114.3	5.1	1	2	0	2	0	1	0	0	0	0
014051311001	0140513110	0140513	0	61	0	1	21.0828	0	81	1	90.9	5.1	0	0	1	2	0	1	0	0	0	0
014051313002	0140513130	0140513	0	67	1	1	22.9883	0	87	1	84.6	5.1	0	0	0	1	0	1	0	0	0	0
014051315001	0140513150	0140513	1	46	1	1	26.3398	1	86.8	0	113.76	5.2	2	0	1	1	0	0	0	0	0	0
014051316001	0140513160	0140513	0	58	1	1	17.4774	0	70.5	0	91.44	4.6	0	0	0	2	0	0	0	0	0	0
014051316002	0140513160	0140513	1	58	1	1	19.7736	0	74	0	77.58	4.9	2	2	0	2	0	0	0	0	0	0
014051317001	0140513170	0140513	1	57	0	1	22.7948	0	79.8	0	89.46	5.5	2	0	0	1	0	0	0	0	0	0
014051317002	0140513170	0140513	0	49	0	1	24.2972	1	87.2	1	79.74	4.9	0	0	0	1	0	0	0	0	0	0
014051319001	0140513190	0140513	0	63	1	1	17.7831	0	77.5	0	84.6	5.3	0	0	0	2	0	0	0	0	0	0
014643101001	0146431010	0146431	0	50	1	1	25.8948	1	96	1	104.58	5.7	0	0	0	2	1	0	0	0	0	0
014643101002	0146431010	0146431	1	54	1	1	21.303	0	81	0	114.48	5.3	2	2	0	2	1	0	0	0	0	0
014643103001	0146431030	0146431	1	59	0	1	21.4067	0	74	0	95.76	5.5	0	1	0	1	1	1	0	0	0	0
014643104001	0146431040	0146431	0	53	0	0	25.6648	1	88	1	93.06	5	0	1	0	3	1	1	0	0	0	0
014643105001	0146431050	0146431	1	74	0	1	18.9201	0	82	0	97.38	5.3	0	2	0	2	1	0	0	0	0	0
014643105002	0146431050	0146431	0	79	0	1	18.4703	0	78	0	93.96	5	0	0	0	2	1	1	0	0	0	0
014643106001	0146431060	0146431	0	62	0	0	26.8327	1	100	1	116.82	5.1	0	0	0	1	1	1	0	0	0	0
014643107001	0146431070	0146431	0	48	1	1	25.9287	1	85	1	90.72	4.4	0	0	0	2	1	1	0	0	0	0
014643107002	0146431070	0146431	1	50	1	1	20.4635	0	76	0	82.44	5.3	2	0	1	2	1	0	0	0	0	0
014643108001	0146431080	0146431	1	60	0	1	25.3946	1	92	1	90.18	4.9	0	2	0	1	1	0	0	0	0	0
014643108002	0146431080	0146431	0	59	0	1	22.4257	0	86	1	90	4.8	0	0	0	1	1	0	0	0	0	0
014643109001	0146431090	0146431	0	54	0	1	21.4358	0	86	1	96.66	4.9	0	0	0	1	1	1	0	0	0	0
014643110002	0146431100	0146431	0	55	0	1	20.1361	0	78	0	99.36	4.9	0	0	0	1	1	0	0	0	0	0
014643111002	0146431110	0146431	1	83	0	1	17.3551	0	79	0	89.82	5	0	2	0	2	1	1	0	0	0	0
014643112002	0146431120	0146431	0	42	1	1	19.0448	0	80	1	85.68	4.9	0	1	0	2	1	0	0	0	0	0
014643112001	0146431120	0146431	1	46	1	1	19.5048	0	76	0	77.4	4.6	2	2	0	2	1	0	0	0	0	0
014643114001	0146431140	0146431	0	61	1	1	19.8882	0	79	0	97.38	5.1	0	2	1	1	1	1	0	0	0	0
014643114002	0146431140	0146431	1	59	1	1	23.3489	1	92	1	96.3	4.8	2	1	0	1	1	0	0	0	0	0
014643115002	0146431150	0146431	1	48	1	1	17.2739	0	69	0	91.08	4.6	2	0	0	3	1	0	0	0	0	0
014643115001	0146431150	0146431	0	46	0	1	18.2615	0	63	0	90.72	4.9	0	0	0	3	1	0	0	0	0	0
014643117001	0146431170	0146431	0	77	0	1	24.4785	1	91	1	89.46	4.1	0	2	0	1	1	1	0	0	0	0
014643118001	0146431180	0146431	1	66	0	1	19.2868	0	77	0	80.46	5	0	0	0	2	1	0	0	0	0	0
014643118002	0146431180	0146431	0	65	0	1	22.604	0	86	1	157.14	5.2	0	0	0	2	1	1	1	1	0	1
014643119002	0146431190	0146431	0	60	1	1	17.4316	0	63	0	107.1	4.9	0	0	0	1	1	0	0	0	0	0
014643119001	0146431190	0146431	1	67	0	1	20.8852	0	84	0	148.32	5.3	2	2	0	1	1	1	1	1	0	1
014643120001	0146431200	0146431	0	63	0	1	26.5755	1	87	1	99.18	5.4	0	0	0	2	1	1	0	0	0	0
014643120002	0146431200	0146431	1	69	1	1	19.1478	0	78	0	88.2	5.1	2	0	0	2	1	0	0	0	0	0
014643121001	0146431210	0146431	0	53	1	0	18.9181	0	73	0	111.6	5.5	0	0	0	3	1	0	0	0	0	0
014643123001	0146431230	0146431	0	61	0	1	22.8557	0	84	1	98.28	5.2	0	0	0	1	1	0	0	0	0	0
014643123002	0146431230	0146431	1	66	1	1	21.1035	0	76	0	89.1	5	1	1	0	1	1	0	0	0	0	0
014643124001	0146431240	0146431	0	42	1	1	22.2219	0	75	0	84.06	4.8	0	0	0	3	1	1	0	0	0	0
014643124002	0146431240	0146431	1	50	1	1	19.2568	0	71	0	104.94	5.5	1	2	0	3	1	0	0	0	0	0
014643202001	0146432020	0146432	0	59	0	0	22.1757	0	79	0	63.9	5.2	0	0	0	2	1	0	0	0	0	0
014643203002	0146432030	0146432	1	63	1	1	25.36	1	87	0	89.46	5.2	1	1	0	2	1	0	0	0	0	0
014643203001	0146432030	0146432	0	58	1	1	26.3281	1	91	1	120.24	5.6	0	0	0	2	1	1	0	0	0	0
014643204001	0146432040	0146432	0	54	0	1	28.9313	2	97	1	120.96	5.9	0	0	0	2	1	1	0	0	0	0
014643204002	0146432040	0146432	1	54	1	1	23.5078	1	87	0	165.06	8.3	2	2	0	2	1	1	1	1	0	1
014643206001	0146432060	0146432	1	55	1	1	28.0087	2	92	1	99.72	5.2	0	1	1	3	1	0	0	0	0	0
014643206002	0146432060	0146432	0	45	2	1	26.7514	1	77	0	91.98	5.3	0	0	0	3	1	0	0	0	0	0
014643208001	0146432080	0146432	1	62	1	1	21.0938	0	74	0	98.46	4.9	0	0	0	1	1	0	0	0	0	0
014643208002	0146432080	0146432	0	61	0	1	19.2449	0	73	0	85.68	5.1	0	0	0	1	1	0	0	0	0	0
014643209001	0146432090	0146432	0	50	0	0	26.9554	1	91	1	104.94	5.3	0	0	0	2	1	1	0	0	0	0
014643211002	0146432110	0146432	0	61	0	1	23.084	1	77	0	103.14	5.5	0	0	0	2	1	1	0	0	0	0
014643211001	0146432110	0146432	1	59	1	1	20.8686	0	80	0	101.16	5.1	0	0	1	2	1	0	0	0	0	0
014643212001	0146432120	0146432	0	80	0	0	23.1972	1	98	1	88.92	5.7	0	0	1	1	1	1	0	0	0	0
014643213002	0146432130	0146432	1	58	2	1	22.3907	0	90	1	110.52	4.9	2	2	0	2	1	1	0	0	0	0
014643213001	0146432130	0146432	0	49	2	1	30.0757	2	94	1	95.4	5.8	0	0	0	2	1	1	0	0	0	0
014643215001	0146432150	0146432	0	54	0	0	26.3508	1	88	1	93.96	5.2	0	0	0	1	1	1	0	0	0	0
014643216002	0146432160	0146432	0	68	0	1	18.5018	0	76	0	97.2	5.2	0	0	0	1	1	0	0	0	0	0
014643216001	0146432160	0146432	1	69	0	1	19.389	0	73	0	87.66	5	2	2	0	1	1	0	0	0	0	0
014643219002	0146432190	0146432	0	54	2	1	30.9063	2	100	1	111.6	5.5	0	0	1	3	1	1	0	0	0	0
014643219001	0146432190	0146432	1	64	2	1	26.5698	1	93	1	101.88	5.2	0	2	0	3	1	0	0	0	0	0
014643220001	0146432200	0146432	1	56	1	1	25.8176	1	95	1	101.88	5.8	1	1	0	3	1	0	0	0	0	0
014643220002	0146432200	0146432	0	56	1	1	29.1184	2	92	1	90.36	5	0	0	0	3	1	1	0	0	0	0
014643221001	0146432210	0146432	0	56	1	1	28.3759	2	97	1	93.42	5.3	0	0	1	1	1	0	0	0	0	0
014643301001	0146433010	0146433	0	69	0	1	24.7473	1	82	1	96.3	5.3	0	0	0	2	0	0	0	0	0	0
014643301002	0146433010	0146433	1	71	0	1	21.6292	0	82	0	109.62	5.5	0	0	0	2	0	1	0	0	0	0
014643304002	0146433040	0146433	1	48	1	1	19.9465	0	66	0	109.08	4.8	2	2	0	2	0	1	0	0	0	0
014643304001	0146433040	0146433	0	48	0	1	19.8754	0	65	0	94.14	4.9	0	0	0	2	0	0	0	0	0	0
014643305001	0146433050	0146433	1	71	0	0	19.468	0	85	0	104.04	6.8	0	2	0	1	0	0	1	1	0	1
014643308001	0146433080	0146433	0	58	0	1	17.4659	0	73	0	89.1	5.3	0	0	0	2	0	0	0	0	0	0
014643308002	0146433080	0146433	1	63	1	1	21.6011	0	84	0	98.1	5.1	2	0	1	2	0	1	0	0	0	0
014643309001	0146433090	0146433	1	62	1	0	23.8248	1	87	0	112.68	8.5	2	0	0	1	0	1	1	1	0	1
014643310002	0146433100	0146433	1	48	2	1	22.0857	0	80	0	79.74	5.7	2	0	0	1	0	0	0	0	0	0
014643310001	0146433100	0146433	0	44	1	1	28.3652	2	91	1	81.72	5.1	0	0	0	1	0	0	0	0	0	0
014643311002	0146433110	0146433	0	61	0	1	23.8153	1	76	0	92.34	5.5	0	0	0	1	0	0	0	0	0	0
014643311001	0146433110	0146433	1	62	0	1	23.1038	1	84	0	97.56	4.9	0	0	0	1	0	1	0	0	0	0
014643312002	0146433120	0146433	0	66	0	1	21.8411	0	86	1	94.32	5.6	0	0	0	2	0	1	0	0	0	0
014643312001	0146433120	0146433	1	68	0	1	23.0943	1	82	0	98.64	5.7	0	0	0	2	0	1	0	0	0	0
014643314001	0146433140	0146433	0	66	0	0	20.4726	0	79	0	100.08	5.6	0	0	1	1	0	1	0	0	0	0
014643315001	0146433150	0146433	1	59	0	1	19.2051	0	70	0	86.4	5.1	0	2	0	1	0	0	0	0	0	0
014643315002	0146433150	0146433	0	57	0	1	18.2682	0	69	0	97.38	5	0	0	0	1	0	0	0	0	0	0
018206101001	0182061010	0182061	0	54	0	0	21.9084	0	75	0	88.92	4.8	0	0	0	1	0	1	0	0	0	0
018206102002	0182061020	0182061	1	56	1	1	20.5896	0	77.2	0	91.08	5	2	2	0	2	0	0	0	0	0	0
018206102001	0182061020	0182061	0	57	0	1	24.4853	1	81	1	83.7	5.4	0	0	1	2	0	0	0	0	0	0
018206104002	0182061040	0182061	0	79	0	1	22.8106	0	83	1	102.78	5.3	0	0	0	1	0	1	0	0	0	0
018206104001	0182061040	0182061	1	81	0	1	15.427	0	75	0	151.56	5.2	1	0	0	1	0	1	1	1	0	1
018206105001	0182061050	0182061	0	66	1	1	21.9586	0	84.5	1	91.44	5.2	0	0	0	2	0	0	0	0	0	0
018206105002	0182061050	0182061	1	67	1	1	21.6016	0	78	0	105.3	5	2	0	0	2	0	0	0	0	0	0
018206106001	0182061060	0182061	0	49	0	1	19.7681	0	76	0	94.5	5	0	0	0	2	0	1	0	0	0	0
018206107002	0182061070	0182061	0	57	0	1	23.1569	1	77.5	0	84.78	4.8	0	0	1	1	0	1	0	0	1	1
018206107001	0182061070	0182061	1	60	1	1	20.7031	0	79	0	79.38	5.3	2	2	1	1	0	0	0	0	0	0
018206108002	0182061080	0182061	1	75	1	1	17.9418	0	72	0	96.12	5.4	2	1	0	1	0	1	0	0	0	0
018206109002	0182061090	0182061	1	71	1	1	15.9658	0	73	0	85.32	5.1	2	1	0	1	0	0	0	0	0	0
018206110001	0182061100	0182061	0	70	0	1	17.4449	0	79	0	95.04	5	0	0	0	1	0	1	0	0	0	0
018206110002	0182061100	0182061	1	70	1	1	23.9377	1	87	0	104.58	5	0	0	0	1	0	1	0	0	0	0
018206113001	0182061130	0182061	0	79	0	0	17.2385	0	76.8	0	100.98	4.9	0	1	1	1	0	0	0	0	0	0
018206114002	0182061140	0182061	0	54	0	1	23.0435	1	92	1	92.34	5.1	0	0	0	2	0	1	0	0	0	0
018206114001	0182061140	0182061	1	55	0	1	23.0859	1	76.4	0	100.26	4.9	2	0	0	2	0	1	0	0	0	0
018206115001	0182061150	0182061	0	51	0	1	21.4982	0	74.2	0	67.86	4.9	0	0	1	1	0	0	0	0	0	0
018206115002	0182061150	0182061	1	53	1	1	20.9672	0	82	0	67.68	5.5	2	2	0	1	0	1	0	0	0	0
018206116001	0182061160	0182061	1	55	1	1	18.0998	0	79	0	92.16	5	2	2	0	2	0	1	0	0	0	0
018206116002	0182061160	0182061	0	60	0	1	18.3296	0	73	0	89.82	5.5	0	0	0	2	0	0	0	0	0	0
018206201001	0182062010	0182062	1	65	0	0	22.2963	0	71.9	0	94.86	4.7	2	2	0	1	1	1	0	0	0	0
018206202001	0182062020	0182062	0	44	0	1	17.4906	0	72	0	95.04	4.7	0	0	0	2	1	0	0	0	0	0
018206202002	0182062020	0182062	1	45	1	1	21.9017	0	75.8	0	87.48	5.1	2	0	0	2	1	0	0	0	0	0
018206203001	0182062030	0182062	0	49	2	1	18.3228	0	70	0	108.36	5	0	0	0	2	1	0	0	0	0	0
018206204001	0182062040	0182062	0	77	0	0	28.428	2	105.8	1	102.78	5.5	0	0	0	1	1	1	0	0	0	0
018206205001	0182062050	0182062	0	61	1	0	22.4311	0	83.8	1	146.16	5.1	0	0	0	1	1	1	1	1	0	1
018206206001	0182062060	0182062	0	46	1	1	18.7413	0	71	0	85.5	4.8	0	0	1	1	1	0	0	0	0	0
018206207002	0182062070	0182062	0	58	1	1	25.9358	1	89.2	1	107.82	4.8	0	0	1	1	1	1	0	0	0	0
018206209001	0182062090	0182062	0	54	0	1	20.4148	0	80	1	83.34	5.1	0	0	1	1	1	0	0	0	0	0
018206209002	0182062090	0182062	1	56	1	1	21.1219	0	82	0	92.88	5	2	0	1	1	1	1	0	0	0	0
018206210002	0182062100	0182062	1	60	1	1	18.7046	0	72.1	0	91.26	4.5	2	0	0	1	1	0	0	0	0	0
018206210001	0182062100	0182062	0	57	0	1	19.9454	0	72.8	0	92.34	5.3	0	0	0	1	1	0	0	0	0	0
018206213002	0182062130	0182062	0	54	0	1	20.5965	0	44.4	0	123.12	5.2	0	0	0	3	1	1	0	0	0	0
018206214001	0182062140	0182062	0	72	0	1	18.7408	0	74.6	0	102.06	5.2	0	0	0	1	1	1	0	0	0	0
018206214002	0182062140	0182062	1	75	0	1	18.2767	0	70.8	0	90.72	5.1	1	2	0	1	1	0	0	0	0	0
018206215001	0182062150	0182062	0	54	0	1	21.3305	0	78.2	0	94.32	4.9	0	0	1	2	1	0	0	0	0	0
018206215002	0182062150	0182062	1	57	2	1	24.6482	1	82.8	0	102.06	4.9	1	0	0	2	1	0	0	0	0	0
018206219001	0182062190	0182062	1	56	1	1	19.9312	0	73.2	0	98.46	5.1	0	2	0	1	1	0	0	0	0	0
018206219002	0182062190	0182062	0	55	1	1	24.2532	1	82	1	93.78	4.8	0	0	0	1	1	0	0	0	0	0
018206220001	0182062200	0182062	0	76	0	0	15.0684	0	98	1	94.86	5.2	0	0	0	1	1	1	0	0	0	0
018206301002	0182063010	0182063	1	77	0	1	16.4865	0	69.5	0	125.46	5.1	2	0	0	1	0	0	0	0	0	0
018206302002	0182063020	0182063	1	63	1	1	19.8792	0	80.8	0	91.08	4.7	2	2	0	1	0	1	0	0	0	0
018206302001	0182063020	0182063	0	46	0	1	17.4689	0	65.4	0	95.22	4.9	0	0	0	1	0	0	0	0	0	0
018206303001	0182063030	0182063	0	49	0	1	19.3315	0	67.4	0	115.92	5.2	0	0	0	1	0	0	0	0	0	0
018206303002	0182063030	0182063	1	49	1	1	18.2932	0	70.6	0	112.14	5	2	2	0	1	0	1	0	0	0	0
018206304001	0182063040	0182063	1	64	1	1	17.6204	0	75.2	0	84.78	5.1	2	1	0	1	0	0	0	0	0	0
018206305002	0182063050	0182063	0	58	1	1	19.1519	0	78.8	0	88.92	4.8	2	2	0	2	0	1	0	0	0	0
018206305001	0182063050	0182063	1	63	1	1	15.6395	0	66	0	79.38	5	0	2	0	2	0	0	0	0	0	0
018206306001	0182063060	0182063	0	49	0	1	19.7921	0	67	0	87.84	4.8	0	0	1	1	0	0	0	0	0	0
018206306002	0182063060	0182063	1	54	2	1	17.3513	0	66.2	0	83.16	4.8	1	2	0	1	0	0	0	0	0	0
018206307001	0182063070	0182063	0	54	0	1	23.6143	1	93.6	1	93.6	5.5	0	2	0	1	0	1	0	0	0	0
018206307002	0182063070	0182063	1	55	1	1	21.1011	0	76.3	0	113.58	4.8	2	2	0	1	0	0	0	0	0	0
018206308002	0182063080	0182063	0	60	0	1	19.4799	0	75.4	0	74.88	5	0	0	0	2	0	0	0	0	0	0
018206308001	0182063080	0182063	1	61	2	1	20.8798	0	79.2	0	86.4	4.6	1	2	0	2	0	1	0	0	0	0
018206309001	0182063090	0182063	0	69	0	0	19.2889	0	75.1	0	73.08	4.7	0	0	0	1	0	1	0	0	1	1
018206310001	0182063100	0182063	1	53	1	1	19.6183	0	78	0	217.8	4.7	2	2	0	3	0	0	1	1	0	1
018206310002	0182063100	0182063	0	52	0	1	19.1897	0	69.5	0	85.5	5	0	0	1	3	0	0	0	0	0	0
018206311001	0182063110	0182063	1	46	0	1	17.8844	0	65.8	0	88.02	4.5	2	2	0	1	0	0	0	0	0	0
018206311002	0182063110	0182063	0	47	1	1	26.6133	1	83.7	1	127.08	5.1	0	0	0	1	0	0	1	1	0	1
018206312001	0182063120	0182063	0	69	0	0	15.5752	0	61.4	0	124.56	4.7	2	0	0	1	0	0	0	0	0	0
018206313001	0182063130	0182063	0	64	1	0	15.9186	0	63	0	87.48	5.5	2	2	1	1	0	0	0	0	0	0
018206314001	0182063140	0182063	1	59	0	1	21.8237	0	86.1	0	116.1	4.7	1	0	0	1	0	1	0	0	0	0
018206314002	0182063140	0182063	0	57	1	1	21.2111	0	74.2	0	82.62	4.6	0	0	1	1	0	0	0	0	0	0
018206315001	0182063150	0182063	1	83	0	0	19.6917	0	75.1	0	87.84	4.8	2	2	0	2	0	1	0	0	0	0
018206316002	0182063160	0182063	0	54	1	1	21.1486	0	82.1	1	104.76	4.8	0	0	0	1	0	0	0	0	0	0
018206316001	0182063160	0182063	1	51	2	1	17.3051	0	68.1	0	80.64	5.3	1	2	0	1	0	0	0	0	0	0
018206317002	0182063170	0182063	1	60	1	1	27.5048	2	99.4	1	125.28	4.9	0	2	0	2	0	1	0	0	0	0
018206318001	0182063180	0182063	0	62	0	0	19.4862	0	74.6	0	97.38	4.9	0	1	0	1	0	0	0	0	0	0
018206319001	0182063190	0182063	0	64	1	1	19.1325	0	77.2	0	89.46	5.3	0	0	1	2	0	0	0	0	0	0
018206319002	0182063190	0182063	1	73	1	1	17.1391	0	27.8	0	98.64	5	2	0	0	2	0	0	0	0	0	0
018206320002	0182063200	0182063	0	69	0	1	19.1433	0	74.4	0	100.98	5	0	2	0	1	0	0	0	0	0	0
018206320001	0182063200	0182063	1	69	1	1	20.0378	0	81	0	91.8	5.2	2	2	0	1	0	0	0	0	0	0
018206321001	0182063210	0182063	0	55	1	1	16.7495	0	74	0	88.2	5.3	0	0	1	1	0	0	0	0	0	0
018206321002	0182063210	0182063	1	55	1	1	21.1568	0	77.5	0	104.94	5	2	2	1	1	0	0	0	0	0	0
018206322001	0182063220	0182063	0	46	0	0	22.2499	0	75.8	0	77.58	4.9	0	0	1	2	0	0	0	0	0	0
018206323001	0182063230	0182063	0	47	1	1	24.1911	1	85	1	107.82	5.2	0	0	1	2	0	1	0	0	0	0
018206323002	0182063230	0182063	1	46	1	1	21.5744	0	79.1	0	128.34	5.5	2	1	0	2	0	0	1	1	0	1
030476101002	0304761010	0304761	0	50	0	1	24.9425	1	85.8	1	90.9	4.8	0	0	1	3	1	1	0	0	0	0
030476101001	0304761010	0304761	1	57	2	1	21.6292	0	73.6	0	74.52	4.7	2	0	1	3	1	0	0	0	0	0
030476102001	0304761020	0304761	0	72	0	0	23.3975	1	83.6	1	95.58	5.1	0	0	1	3	1	0	0	0	0	0
030476103001	0304761030	0304761	1	56	1	1	23.5461	1	85.4	0	95.58	5.1	1	0	0	2	1	0	0	0	0	0
030476103002	0304761030	0304761	0	54	0	1	24.883	1	85.8	1	111.06	5.1	0	0	0	2	1	0	0	0	0	0
030476104001	0304761040	0304761	0	53	0	0	22.0293	0	75.6	0	97.74	5.3	0	0	0	2	1	0	0	0	0	0
030476105001	0304761050	0304761	0	51	0	1	24.6531	1	90.9	1	119.52	5.2	0	0	1	3	1	0	0	0	0	0
030476105002	0304761050	0304761	1	49	2	1	20.1565	0	82	0	83.16	5.2	2	2	0	3	1	0	0	0	0	0
030476106002	0304761060	0304761	0	47	0	1	26.8378	1	89.2	1	87.3	5	0	0	1	3	1	0	0	0	0	0
030476107001	0304761070	0304761	1	59	2	0	22.0437	0	90.9	1	95.22	5.2	2	0	0	1	1	0	0	0	0	0
030476109001	0304761090	0304761	0	73	0	1	21.5262	0	75	0	86.4	5.1	0	0	0	1	1	1	0	0	0	0
030476109002	0304761090	0304761	1	76	1	1	21.0288	0	77.2	0	90.54	4.7	1	0	0	1	1	0	0	0	0	0
030476110001	0304761100	0304761	0	75	0	0	22.6217	0	77.8	0	100.8	5	0	0	0	2	1	1	0	0	0	0
030476112001	0304761120	0304761	0	36	0	1	19.9965	0	72.4	0	91.44	4.6	0	0	1	1	1	0	0	0	0	0
030476112002	0304761120	0304761	1	53	0	1	22.073	0	73.8	0	106.2	5.2	2	1	0	1	1	0	0	0	0	0
030476115002	0304761150	0304761	0	52	0	1	23.8205	1	89.3	1	99	5.1	0	0	0	3	1	1	0	0	0	0
030476116002	0304761160	0304761	1	59	1	1	23.8415	1	86.2	0	87.48	5.4	2	0	0	2	1	0	0	0	0	0
030476116001	0304761160	0304761	0	56	0	1	24.9061	1	94.8	1	90.18	5.4	0	0	0	2	1	1	0	0	0	0
030476117001	0304761170	0304761	1	46	2	1	28.6461	2	100.4	1	93.24	5.1	0	0	0	3	1	0	0	0	0	0
030476117002	0304761170	0304761	0	42	0	1	23.0453	1	81.8	1	96.3	5.1	0	0	0	3	1	0	0	0	0	0
030476118002	0304761180	0304761	1	59	2	1	21.0579	0	83.2	0	83.88	5	2	2	0	3	1	0	0	0	0	0
030476119001	0304761190	0304761	0	57	0	1	19.9348	0	76.6	0	92.88	5.4	0	0	1	2	1	0	0	0	0	0
030476119002	0304761190	0304761	1	62	1	1	18.2837	0	77.6	0	89.1	5.3	1	0	1	2	1	0	0	0	0	0
030476120001	0304761200	0304761	1	55	2	1	25.0819	1	90	1	103.68	5.1	1	0	0	3	1	0	0	0	0	0
030476121002	0304761210	0304761	1	57	0	1	19.0654	0	82	0	88.2	4.8	2	0	0	2	1	1	0	0	0	0
030476122002	0304761220	0304761	0	47	0	1	22.4636	0	72	0	82.26	5.3	0	0	0	3	1	0	0	0	0	0
030476122001	0304761220	0304761	1	50	2	1	22.4891	0	82.8	0	84.78	5.2	2	1	0	3	1	0	0	0	0	0
030476123002	0304761230	0304761	0	65	0	1	24.4414	1	96	1	156.06	5.3	0	0	0	1	1	0	1	1	0	1
030476123001	0304761230	0304761	1	69	2	1	27.9461	2	100	1	124.74	5.4	2	1	0	1	1	1	0	0	0	0
030476124001	0304761240	0304761	0	79	0	0	25.8619	1	97.5	1	97.74	5	0	0	0	2	1	1	0	0	0	0
030476125002	0304761250	0304761	0	62	0	1	23.207	1	84.1	1	101.88	5.1	0	0	0	2	1	1	0	0	0	0
030476126001	0304761260	0304761	0	79	0	0	27.1882	1	100.8	1	86.94	5.2	0	0	0	1	1	0	0	0	0	0
030476127001	0304761270	0304761	1	48	1	1	17.7183	0	65.9	0	80.64	5.2	2	0	0	2	1	0	0	0	0	0
030476128001	0304761280	0304761	0	68	0	0	27.0763	1	91	1	114.48	5	0	0	0	1	1	1	0	0	0	0
030476202001	0304762020	0304762	1	60	1	1	20.4677	0	79.4	0	92.34	4.9	2	1	0	3	0	0	0	0	0	0
030476203002	0304762030	0304762	1	52	1	1	22.7815	0	84	0	90.18	4.9	2	0	0	2	0	1	0	0	0	0
030476203001	0304762030	0304762	0	51	0	1	24.3764	1	92.5	1	105.84	4.9	0	0	1	2	0	0	0	0	0	0
030476204001	0304762040	0304762	0	49	0	0	20.4033	0	81.6	1	96.3	5	0	0	0	1	0	0	0	0	0	0
030476205002	0304762050	0304762	0	49	0	1	24.7669	1	80	1	90.18	4.7	0	0	0	1	0	0	0	0	0	0
030476206002	0304762060	0304762	0	52	0	1	23.7709	1	84.6	1	91.8	5.4	0	0	0	3	0	0	0	0	0	0
030476206001	0304762060	0304762	1	55	1	1	21.2969	0	76.4	0	107.46	5.3	2	0	0	3	0	0	0	0	0	0
030476207001	0304762070	0304762	1	60	1	1	21.0928	0	81.4	0	95.94	4.8	2	0	0	3	0	0	0	0	0	0
030476207002	0304762070	0304762	0	59	0	1	21.9237	0	73.8	0	92.16	5.1	0	0	1	3	0	1	0	0	0	0
030476210002	0304762100	0304762	1	66	1	1	22.8909	0	86	0	91.62	4.5	0	0	1	3	0	0	0	0	0	0
030476210001	0304762100	0304762	0	62	0	1	23.8147	1	86.2	1	97.02	5	0	0	0	3	0	0	0	0	0	0
030476211001	0304762110	0304762	0	61	0	0	31.8747	2	103	1	90.54	5	0	0	1	1	0	1	0	0	0	0
030476212001	0304762120	0304762	1	59	1	1	18.6286	0	76.9	0	102.24	5.3	2	2	0	2	0	1	0	0	0	0
030476212002	0304762120	0304762	0	60	0	1	22.3674	0	83	1	66.96	5	0	0	1	2	0	0	0	0	0	0
030476213002	0304762130	0304762	0	49	0	1	24.1709	1	88.4	1	113.4	5.2	0	0	0	1	0	0	0	0	0	0
030476213001	0304762130	0304762	1	51	1	1	23.0189	1	86.4	0	103.68	5.2	2	0	0	1	0	0	0	0	0	0
030476215001	0304762150	0304762	0	46	0	1	22.1383	0	78	0	105.12	4.7	0	2	0	3	0	0	0	0	0	0
030476215002	0304762150	0304762	1	47	2	1	22.4278	0	81.6	0	95.4	4.6	1	2	0	3	0	0	0	0	0	0
030476216002	0304762160	0304762	0	53	0	1	25.924	1	92	1	115.92	5.5	0	0	1	1	0	0	0	0	0	0
030476216001	0304762160	0304762	1	55	1	1	21.6968	0	74.1	0	90	4.9	2	1	0	1	0	0	0	0	0	0
030476217001	0304762170	0304762	0	51	0	1	25.2629	1	91.6	1	103.5	5	0	0	0	3	0	1	0	0	0	0
030476217002	0304762170	0304762	1	52	1	1	22.8982	0	90.6	1	90.9	5.1	2	0	0	3	0	0	0	0	0	0
030476218001	0304762180	0304762	1	55	1	1	24.2359	1	87.6	0	92.7	5.1	2	0	0	3	0	0	0	0	0	0
030476218002	0304762180	0304762	0	50	0	1	24.7119	1	76.2	0	96.66	5.5	0	0	0	3	0	0	0	0	0	0
030476219001	0304762190	0304762	0	53	0	1	20.0655	0	74.2	0	85.86	4.6	0	0	0	3	0	0	0	0	0	0
030476219002	0304762190	0304762	1	53	1	1	22.4143	0	81	0	86.4	4.7	2	2	0	3	0	0	0	0	0	0
030476220001	0304762200	0304762	0	61	0	1	24.9377	1	91	1	306.36	11.6	0	2	0	3	0	0	1	1	0	1
030476220002	0304762200	0304762	1	65	1	1	21.2163	0	75.4	0	94.68	5.3	2	0	0	3	0	0	0	0	0	0
030476303001	0304763030	0304763	1	55	1	1	21.1184	0	75.4	0	87.66	4.9	2	2	0	2	0	0	0	0	0	0
030476303002	0304763030	0304763	0	54	0	1	26.8864	1	95.8	1	102.78	5.1	0	0	0	2	0	0	0	0	0	0
030476304002	0304763040	0304763	0	58	0	1	25.6586	1	86.6	1	103.68	5.2	0	0	0	3	0	0	0	0	0	0
030476304001	0304763040	0304763	1	57	1	1	20.4233	0	80.6	0	95.22	5.1	2	0	0	3	0	1	0	0	0	0
030476305002	0304763050	0304763	1	50	2	1	24.9318	1	88.8	0	87.3	5	2	2	0	3	0	0	0	0	0	0
030476305001	0304763050	0304763	0	46	0	1	20.9055	0	65.8	0	77.4	4.4	0	0	0	3	0	1	0	0	0	0
030476306001	0304763060	0304763	0	46	0	1	22.4432	0	74	0	94.32	5.1	0	0	1	3	0	0	0	0	0	0
030476306002	0304763060	0304763	1	46	2	1	21.0712	0	78.6	0	81.72	5.3	2	1	1	3	0	0	0	0	0	0
030476308002	0304763080	0304763	0	74	0	1	19.8131	0	76.8	0	108	5.3	0	0	1	1	0	1	0	0	0	0
030476308001	0304763080	0304763	1	70	0	1	17.199	0	72.4	0	100.62	5.1	2	0	0	1	0	0	0	0	0	0
030476309002	0304763090	0304763	1	49	2	1	22.1765	0	80.6	0	92.52	5.1	2	0	0	3	0	0	0	0	0	0
030476309001	0304763090	0304763	0	43	0	1	19.3382	0	75	0	91.26	4.9	0	0	0	3	0	0	0	0	0	0
030476310001	0304763100	0304763	0	52	0	1	22.83	0	82.2	1	118.44	4.9	0	0	0	3	0	1	0	0	0	0
030476310002	0304763100	0304763	1	53	1	1	25.0781	1	83.2	0	93.78	5.2	2	2	0	3	0	0	0	0	0	0
030476311002	0304763110	0304763	1	64	1	1	21.4985	0	80.2	0	69.84	5.2	2	1	0	3	0	0	0	0	0	0
030476311001	0304763110	0304763	0	60	0	1	19.6913	0	70.6	0	77.94	5.1	0	0	0	3	0	0	0	0	0	0
030476312001	0304763120	0304763	0	82	0	0	23.3729	1	88	1	91.08	5	0	0	0	3	0	1	0	0	0	0
030476314002	0304763140	0304763	1	62	1	1	20.1546	0	70.8	0	164.7	5.3	2	0	0	2	0	1	1	1	0	1
030476314001	0304763140	0304763	0	60	0	1	28.6654	2	106.8	1	192.96	7.4	0	0	1	2	0	1	1	1	0	1
030476315002	0304763150	0304763	1	70	2	1	18.296	0	71.6	0	92.88	5.4	2	0	0	2	0	1	0	0	0	0
030476315001	0304763150	0304763	0	66	0	1	22.5377	0	82.6	1	95.94	5.3	0	0	0	2	0	0	0	0	0	0
030476317001	0304763170	0304763	1	84	2	1	18.7485	0	72	0	109.62	5.2	1	0	1	3	0	1	0	0	0	0
030476318001	0304763180	0304763	0	69	0	1	20.1383	0	76.2	0	102.6	4.9	0	0	0	1	0	1	0	0	0	0
030476320001	0304763200	0304763	0	46	0	1	22.2082	0	77.6	0	99.18	5	0	0	0	3	0	0	0	0	0	0
030476321001	0304763210	0304763	1	49	2	1	21.2489	0	77.4	0	107.82	5.3	2	0	0	2	0	0	0	0	0	0
030476321002	0304763210	0304763	0	49	0	1	24.1291	1	84.8	1	100.62	5.1	0	0	0	2	0	0	0	0	0	0
030476322001	0304763220	0304763	0	59	0	1	21.9771	0	72	0	85.86	4.7	0	0	0	1	0	0	0	0	0	0
030476322002	0304763220	0304763	1	59	1	1	23.3731	1	84	0	81.54	5.2	2	0	0	1	0	1	0	0	0	0
030476323001	0304763230	0304763	1	64	1	1	16.5387	0	61.8	0	87.12	5	2	0	0	1	0	0	0	0	0	0
030476324001	0304763240	0304763	1	60	2	1	20.2507	0	78.2	0	70.74	4.9	2	0	0	2	0	0	0	0	0	0
030476324002	0304763240	0304763	0	59	0	1	21.4358	0	75.2	0	95.04	5.1	0	0	0	2	0	0	0	0	0	0
030476327002	0304763270	0304763	0	56	0	1	23.4301	1	79.4	0	88.74	4.7	0	0	0	3	0	0	0	0	0	0
030476328002	0304763280	0304763	0	67	0	1	25.9566	1	88.4	1	94.5	5	0	0	0	1	0	1	0	0	0	0
030476328001	0304763280	0304763	1	70	0	1	19.2157	0	70.2	0	86.4	5.4	2	0	0	1	0	0	0	0	0	0
031106101002	0311061010	0311061	1	52	1	1	21.623	0	80.1	0	91.98	5.5	2	0	1	3	0	0	0	0	0	0
031106102001	0311061020	0311061	0	58	1	1	24.3355	1	92	1	108.9	5.4	0	0	1	3	0	0	0	0	0	0
031106102002	0311061020	0311061	1	60	1	1	23.1752	1	84	0	85.68	5.1	2	1	0	3	0	0	0	0	0	0
031106103001	0311061030	0311061	0	55	0	1	19.6	0	74	0	96.12	5.4	0	0	1	3	0	0	0	0	0	0
031106103002	0311061030	0311061	1	61	1	1	21.6577	0	78	0	94.14	4.9	2	0	0	3	0	0	0	0	0	0
031106107001	0311061070	0311061	0	81	0	0	18.7002	0	83	1	138.24	5.6	0	0	1	1	0	0	1	1	0	1
031106109001	0311061090	0311061	0	62	0	1	21.1778	0	76	0	103.86	5.6	0	0	1	2	0	0	0	0	0	0
031106109002	0311061090	0311061	1	67	1	1	18.414	0	72	0	90.36	5.2	0	0	1	2	0	0	0	0	0	0
031106110001	0311061100	0311061	1	59	1	1	19.0064	0	74.1	0	92.52	4.8	1	0	0	2	0	0	0	0	0	0
031106110002	0311061100	0311061	0	59	0	1	19.1487	0	72	0	91.98	5.2	0	0	1	2	0	0	0	0	0	0
031106111002	0311061110	0311061	1	70	1	1	23.8585	1	87	0	110.16	5.4	0	0	0	2	0	0	0	0	0	0
031106111001	0311061110	0311061	0	64	1	1	22.3632	0	95	1	94.32	5.5	0	0	1	2	0	0	0	0	0	0
031106112002	0311061120	0311061	0	61	0	1	19.1702	0	76	0	97.38	5.5	0	0	1	3	0	0	0	0	0	0
031106113001	0311061130	0311061	1	63	1	1	18.2742	0	71	0	108.18	5.3	0	0	1	1	0	0	0	0	0	0
031106114002	0311061140	0311061	1	64	1	1	27.848	2	99	1	94.5	5.6	0	2	1	1	0	1	0	0	0	0
031106114001	0311061140	0311061	0	60	1	1	21.6024	0	77	0	88.56	5.5	0	0	1	1	0	0	0	0	0	0
031106115001	0311061150	0311061	1	50	1	1	21.5468	0	88	0	99.9	5.6	0	2	0	3	0	0	0	0	0	0
031106116002	0311061160	0311061	1	56	1	1	23.8336	1	85	0	89.64	5	2	0	1	2	0	0	0	0	0	0
031106116001	0311061160	0311061	0	54	0	1	26.6492	1	101	1	94.86	5.1	0	0	1	2	0	0	0	0	0	0
031106118002	0311061180	0311061	1	58	1	1	27.2313	1	97	1	76.86	5.2	0	1	0	2	0	1	0	0	0	0
031106119001	0311061190	0311061	1	54	1	1	18.9683	0	76.5	0	97.2	5.4	2	0	1	2	0	0	0	0	0	0
031106120001	0311061200	0311061	0	72	0	0	17.9031	0	90	1	81.9	5	0	0	0	1	0	1	0	0	0	0
031106122001	0311061220	0311061	1	59	1	0	22.4072	0	82.1	0	81.36	4.8	2	0	0	2	0	0	0	0	0	0
031106124002	0311061240	0311061	1	55	1	1	19.8049	0	73.1	0	97.2	5.1	2	2	1	2	0	0	0	0	0	0
031106125001	0311061250	0311061	1	73	1	1	19.6462	0	65	0	81	5	2	0	1	3	0	0	0	0	0	0
031106201002	0311062010	0311062	0	67	0	1	26.236	1	92.1	1	94.14	5.1	0	0	0	3	0	0	0	0	0	0
031106201001	0311062010	0311062	1	68	2	1	20.2082	0	74.1	0	93.24	5	0	0	0	3	0	1	0	0	0	0
031106202001	0311062020	0311062	1	53	2	1	27.8544	2	96.6	1	99.9	5.5	2	0	0	3	0	0	0	0	0	0
031106203002	0311062030	0311062	1	55	1	1	16.999	0	74.8	0	102.24	4.9	1	0	0	3	0	0	0	0	0	0
031106205001	0311062050	0311062	1	75	1	1	16.0812	0	77.1	0	91.62	5.1	2	0	1	1	0	0	0	0	0	0
031106206001	0311062060	0311062	0	51	1	1	22.7464	0	84.8	1	92.34	4.7	0	0	0	3	0	0	0	0	0	0
031106206002	0311062060	0311062	1	53	2	1	20.1308	0	79.5	0	95.94	4.8	2	2	0	3	0	0	0	0	0	0
031106207001	0311062070	0311062	1	45	1	1	21.8196	0	79.1	0	100.8	5.2	0	2	0	3	0	0	0	0	0	0
031106207002	0311062070	0311062	0	43	0	1	23.5768	1	79.1	0	86.4	4.4	0	0	0	3	0	1	0	0	0	0
031106208002	0311062080	0311062	1	52	2	1	21.0356	0	79.4	0	96.12	5.5	2	0	0	3	0	0	0	0	0	0
031106208001	0311062080	0311062	0	50	2	1	24.9376	1	90.1	1	99	4.7	0	0	0	3	0	0	0	0	0	0
031106209001	0311062090	0311062	0	72	0	0	20.445	0	76.1	0	109.8	5.1	0	0	0	2	0	0	0	0	0	0
031106210001	0311062100	0311062	1	83	0	0	18.6339	0	72	0	82.8	4.8	2	2	0	1	0	0	0	0	0	0
031106211001	0311062110	0311062	0	83	0	0	23.7583	1	89.1	1	104.58	5.5	0	0	0	3	0	1	0	0	0	0
031106212002	0311062120	0311062	1	74	1	1	16.6703	0	70.1	0	93.06	4.9	0	0	1	1	0	1	0	0	0	0
031106213001	0311062130	0311062	1	69	1	1	20.1094	0	76.2	0	100.62	4.9	0	0	0	2	0	0	0	0	0	0
031106213002	0311062130	0311062	0	67	0	1	28.2298	2	93.6	1	126.9	6.1	0	0	1	2	0	1	1	1	0	1
031106214001	0311062140	0311062	1	52	1	1	17.9596	0	69.4	0	84.42	5	2	2	0	2	0	0	0	0	0	0
031106215001	0311062150	0311062	0	77	0	0	27.6136	2	103.4	1	97.56	5.2	0	0	0	1	0	1	0	0	0	0
031106216001	0311062160	0311062	0	50	0	1	25.8231	1	91.4	1	103.14	5.2	0	0	1	3	0	0	0	0	0	0
031106216002	0311062160	0311062	1	49	2	1	24.5552	1	89.2	0	94.32	5.3	2	1	1	3	0	0	0	0	0	0
031106217001	0311062170	0311062	0	58	0	1	17.3987	0	73.2	0	98.28	5.2	0	0	1	2	0	0	0	0	0	0
031106219002	0311062190	0311062	0	49	2	1	21.6852	0	88.2	1	96.84	4.7	0	0	0	3	0	0	0	0	0	0
031106219001	0311062190	0311062	1	49	2	1	21.2417	0	82.2	0	86.76	4.9	2	1	0	3	0	0	0	0	0	0
031106301001	0311063010	0311063	0	44	1	1	25.9101	1	88.6	1	111.06	5.4	0	0	0	2	0	0	0	0	0	0
031106301002	0311063010	0311063	1	45	1	1	19.3979	0	74.1	0	95.22	5.1	2	0	1	2	0	0	0	0	0	0
031106302001	0311063020	0311063	1	59	1	1	28.8951	2	97.7	1	221.58	9.2	0	2	0	3	0	1	0	1	1	1
031106302002	0311063020	0311063	0	55	0	1	27.1677	1	95.6	1	134.82	5.3	0	0	0	3	0	0	1	1	0	1
031106303002	0311063030	0311063	0	62	0	1	31.6768	2	103.1	1	104.76	5.4	0	0	0	2	0	1	0	0	0	0
031106304002	0311063040	0311063	1	51	2	1	19.7128	0	75.1	0	126.9	5.6	2	2	1	3	0	0	1	1	0	1
031106304001	0311063040	0311063	0	46	1	1	23.4851	1	87.9	1	106.74	5.2	0	0	1	3	0	0	0	0	0	0
031106305002	0311063050	0311063	1	63	1	1	22.7989	0	85.4	0	101.88	5.4	2	0	0	2	0	0	0	0	0	0
031106305001	0311063050	0311063	0	58	0	1	21.1621	0	75.4	0	104.76	5.1	0	0	0	2	0	1	0	0	0	0
031106306001	0311063060	0311063	1	57	2	1	16.3955	0	72.5	0	97.92	4.9	1	0	1	2	0	0	0	0	0	0
031106306002	0311063060	0311063	0	52	0	1	25.3575	1	83.5	1	93.78	4.8	0	0	1	2	0	0	0	0	0	0
031106307001	0311063070	0311063	1	56	1	1	19.7186	0	67.4	0	93.96	5.1	1	1	1	2	0	0	0	0	0	0
031106307002	0311063070	0311063	0	46	0	1	21.8133	0	84.6	1	96.3	5.1	0	0	0	2	0	0	0	0	0	0
031106308002	0311063080	0311063	1	49	2	1	21.7093	0	84.6	0	100.62	5	2	1	0	3	0	0	0	0	0	0
031106308001	0311063080	0311063	0	50	1	1	20.637	0	84.4	1	104.4	5	0	0	0	3	0	0	0	0	0	0
031106309002	0311063090	0311063	0	49	0	1	26.2448	1	82.9	1	120.78	5.1	0	0	0	3	0	0	0	0	0	0
031106310001	0311063100	0311063	0	60	1	1	26.4878	1	93.2	1	125.82	5.1	0	0	0	1	0	0	0	0	0	0
031106310002	0311063100	0311063	1	65	2	1	25.286	1	91.2	1	108.72	5.1	0	0	1	1	0	1	0	0	0	0
031106311002	0311063110	0311063	1	52	1	1	25.7503	1	98.9	1	97.02	5	1	2	0	3	0	1	0	0	0	0
031106311001	0311063110	0311063	0	48	2	1	24.8343	1	87.9	1	91.98	4.8	0	0	0	3	0	0	0	0	0	0
031106312002	0311063120	0311063	0	64	0	1	26.9931	1	97.9	1	98.1	5	0	0	1	3	0	0	0	0	0	0
031106313001	0311063130	0311063	0	64	1	1	23.5879	1	93.5	1	126	5.3	0	0	1	2	0	0	1	1	0	1
031106313002	0311063130	0311063	1	67	0	1	26.8526	1	97.7	1	116.64	5.6	0	0	1	2	0	0	0	0	0	0
031106314001	0311063140	0311063	0	56	1	0	22.6724	0	78.9	0	109.26	5.4	0	0	0	2	0	0	0	0	0	0
031106315002	0311063150	0311063	0	61	0	1	24.4665	1	94.4	1	123.48	5.4	0	0	0	2	0	0	0	0	0	0
031106316002	0311063160	0311063	0	46	0	1	23.9097	1	78.1	0	93.06	4.8	0	0	0	3	0	0	0	0	0	0
031106317001	0311063170	0311063	0	54	0	1	21.7898	0	87.5	1	103.14	5.2	0	0	1	2	0	0	0	0	0	0
031106317002	0311063170	0311063	1	55	1	1	23.2846	1	86.6	0	92.88	5.2	1	2	0	2	0	0	0	0	0	0
031106319001	0311063190	0311063	1	57	1	1	21.3201	0	83.9	0	104.22	5	2	2	0	3	0	0	0	0	0	0
031106320001	0311063200	0311063	0	66	0	0	23.3262	1	86.7	1	91.8	5	0	0	1	2	0	1	0	0	0	0
031106321001	0311063210	0311063	1	68	0	0	23.675	1	83.7	0	117.36	5.3	2	0	0	3	0	0	0	0	0	0
031106323002	0311063230	0311063	0	52	0	1	25.7625	1	89.9	1	104.22	5.7	0	0	0	3	0	0	0	0	0	0
031106323001	0311063230	0311063	1	56	1	1	22.9993	0	79.2	0	130.86	5.4	2	0	0	3	0	0	1	1	0	1
031106325001	0311063250	0311063	1	59	1	0	21.7924	0	83.9	0	105.48	5.5	1	2	0	2	0	1	0	0	0	0
034043101002	0340431010	0340431	0	46	0	1	24.9996	1	87.8	1	81.18	5.3	0	1	0	1	0	0	0	0	0	0
034043102001	0340431020	0340431	0	62	1	0	20.0054	0	79.2	0	88.92	5.2	0	2	0	1	0	0	0	0	0	0
034043104002	0340431040	0340431	1	63	1	1	18.6072	0	67	0	84.06	5.9	0	0	1	1	0	0	0	0	1	1
034043104001	0340431040	0340431	0	55	1	1	28.6246	2	82.8	1	98.28	5.5	0	0	1	1	0	0	0	0	0	0
034043106001	0340431060	0340431	1	59	1	0	19.8878	0	74	0	74.16	4.8	2	2	0	3	0	0	0	0	0	0
034043109002	0340431090	0340431	0	45	0	1	21.0536	0	74.8	0	87.3	5.6	0	0	0	1	0	0	0	0	0	0
034043113001	0340431130	0340431	1	54	1	0	19.7501	0	69	0	90	5.5	1	1	0	1	0	0	0	0	0	0
034043115002	0340431150	0340431	0	47	0	1	18.5015	0	69	0	101.7	5.4	0	1	1	3	0	0	0	0	0	0
034043117001	0340431170	0340431	1	80	1	1	17.0469	0	65.2	0	87.48	5	0	2	0	3	0	1	0	0	0	0
034043117002	0340431170	0340431	0	79	0	1	25.2903	1	91.6	1	137.16	6.5	0	0	0	3	0	0	1	1	0	1
034043118001	0340431180	0340431	0	51	0	1	17.9414	0	67.4	0	87.66	5.2	0	2	1	3	0	0	0	0	0	0
034043118002	0340431180	0340431	1	59	1	1	18.5809	0	68	0	108.9	5.4	2	2	1	3	0	0	0	0	0	0
034043120001	0340431200	0340431	0	60	1	1	20.5347	0	80.4	1	86.94	5.3	0	0	0	2	0	1	0	0	0	0
034043201001	0340432010	0340432	1	63	1	1	22.8146	0	78	0	79.74	5.3	2	0	1	3	1	1	0	0	0	0
034043202001	0340432020	0340432	0	44	1	1	22.2807	0	82.6	1	81.72	4.8	0	1	0	3	1	0	0	0	0	0
034043203001	0340432030	0340432	0	79	0	0	24.4141	1	93.5	1	227.52	5.1	0	0	1	1	1	0	1	1	0	1
034043205002	0340432050	0340432	1	60	1	1	17.4426	0	69	0	89.64	4.2	2	2	0	1	1	0	0	0	0	0
034043206001	0340432060	0340432	0	79	0	0	24.0162	1	85.5	1	93.24	5.7	0	0	1	1	1	1	0	0	0	0
034043207001	0340432070	0340432	1	53	1	1	22.4923	0	77.8	0	99	4.9	2	1	1	2	1	0	0	0	0	0
034043208001	0340432080	0340432	0	48	0	1	25.2006	1	81	1	81.18	5.1	0	0	0	3	1	0	0	0	0	0
034043208002	0340432080	0340432	1	48	1	1	22.6368	0	76	0	108.36	4.9	2	2	0	3	1	0	0	0	0	0
034043209001	0340432090	0340432	0	55	0	1	21.7868	0	80.4	1	91.98	5	0	0	0	3	1	1	0	0	0	0
034043209002	0340432090	0340432	1	57	0	1	21.4374	0	81	0	89.46	4.7	2	2	0	3	1	0	0	0	0	0
034043211002	0340432110	0340432	0	50	2	1	22.8217	0	76	0	88.74	5.2	0	2	0	3	1	0	0	0	0	0
034043212001	0340432120	0340432	0	46	1	1	26.9443	1	88.2	1	102.96	5	0	1	1	3	1	0	0	0	0	0
034043212002	0340432120	0340432	1	54	1	1	27.1626	1	100	1	80.46	5.5	2	2	0	3	1	0	0	0	0	0
034043213002	0340432130	0340432	0	55	0	1	21.1576	0	80	1	85.14	5.3	0	1	0	2	1	0	0	0	0	0
034043214001	0340432140	0340432	0	58	1	1	25.4441	1	89	1	79.02	4.5	0	1	1	3	1	0	0	0	0	0
034043216001	0340432160	0340432	1	76	1	0	23.1598	1	90.6	1	105.12	5.4	2	0	0	1	1	1	0	0	0	0
034043217002	0340432170	0340432	0	50	0	1	25.3416	1	87.4	1	138.78	5.1	0	2	0	2	1	0	1	1	0	1
034043301001	0340433010	0340433	1	81	1	0	25.4172	1	97.6	1	82.26	4.9	0	1	1	3	0	1	0	0	0	0
034043302001	0340433020	0340433	0	49	2	1	24.0657	1	90.6	1	75.42	4.5	0	0	1	1	0	1	0	0	0	0
034043304001	0340433040	0340433	0	45	1	1	23.0678	1	78	0	79.38	4	0	0	0	2	0	0	0	0	0	0
034043305002	0340433050	0340433	0	57	0	1	21.7825	0	77.1	0	76.32	4.6	0	0	0	2	0	0	0	0	0	0
034043305001	0340433050	0340433	1	58	2	1	20.3649	0	80.6	0	79.74	4.7	1	2	0	2	0	1	0	0	0	0
034043306002	0340433060	0340433	0	55	0	1	21.0962	0	72.1	0	73.62	4.8	0	0	1	3	0	0	0	0	0	0
034043308001	0340433080	0340433	1	49	1	0	21.2146	0	73	0	71.82	4.9	2	1	0	2	0	0	0	0	0	0
034043309001	0340433090	0340433	0	60	0	1	26.1251	1	93.8	1	98.46	4.9	0	0	1	1	0	0	0	0	0	0
034043309002	0340433090	0340433	1	65	1	1	23.6496	1	86.8	0	88.92	4.7	1	1	1	1	0	1	0	0	0	0
034043310002	0340433100	0340433	0	62	0	1	19.6651	0	74.6	0	83.34	4.8	0	0	1	2	0	0	0	0	0	0
034043310001	0340433100	0340433	1	70	0	1	19.0436	0	72.2	0	79.38	5.4	2	0	0	2	0	0	0	0	0	0
034043311001	0340433110	0340433	0	46	0	1	25.3688	1	89	1	68.4	4.5	0	0	0	3	0	0	0	0	0	0
034043312002	0340433120	0340433	0	43	0	1	20.7496	0	76	0	73.8	4.8	0	0	0	2	0	0	0	0	0	0
034043312001	0340433120	0340433	1	48	1	1	22.9753	0	84.8	0	83.16	4.8	2	2	1	2	0	0	0	0	0	0
034043314001	0340433140	0340433	0	60	0	0	29.3217	2	97.1	1	97.74	5	0	0	1	3	0	1	0	0	0	0
034043315001	0340433150	0340433	1	63	1	1	23.1884	1	89	0	84.06	4.7	2	2	0	1	0	0	0	0	0	0
034043316001	0340433160	0340433	0	48	1	0	28.9694	2	91.4	1	73.8	4.8	0	2	1	2	0	0	0	0	0	0
034043317002	0340433170	0340433	1	59	1	1	22.3303	0	84	0	85.14	4.4	0	2	0	2	0	0	0	0	0	0
034043318002	0340433180	0340433	0	72	0	1	27.1608	1	94.4	1	81.54	4.8	0	0	1	1	0	0	0	0	0	0
034043320002	0340433200	0340433	0	61	1	1	18.9392	0	74.6	0	79.56	4.7	0	0	0	3	0	1	0	0	0	0
034043321001	0340433210	0340433	1	72	0	1	20.1033	0	78.8	0	75.96	4.4	2	1	0	2	0	1	0	0	0	0
034043321002	0340433210	0340433	0	62	0	1	18.0112	0	71.6	0	71.64	5.5	0	0	0	2	0	1	0	0	0	0
034043322001	0340433220	0340433	0	82	0	0	20.4372	0	81	1	100.62	5.5	0	0	1	1	0	0	0	0	0	0
034043323001	0340433230	0340433	1	61	1	0	23.3726	1	81.8	0	85.86	5	2	0	0	2	0	0	0	0	0	0
034676101001	0346761010	0346761	1	65	1	0	20.3999	0	73.8	0	184.5	5.2	0	0	0	1	0	0	1	1	0	1
034676102001	0346761020	0346761	1	49	1	1	21.1314	0	76.8	0	84.42	5.4	2	1	0	1	0	0	0	0	0	0
034676103001	0346761030	0346761	1	85	1	1	25.2043	1	84.4	0	121.32	5.5	0	2	0	1	0	1	0	0	0	0
034676104001	0346761040	0346761	1	51	2	1	23.091	1	80.2	0	89.82	5.1	2	0	1	3	0	0	0	0	0	0
034676104002	0346761040	0346761	0	52	1	1	24.3359	1	90	1	93.06	5.6	0	0	1	3	0	0	0	0	0	0
034676105002	0346761050	0346761	0	53	0	1	24.3191	1	75	0	93.96	5	0	0	0	1	0	0	0	0	0	0
034676105001	0346761050	0346761	1	58	1	1	22.8174	0	82	0	106.02	6	2	0	0	1	0	0	0	0	0	0
034676106002	0346761060	0346761	0	56	0	1	22.0089	0	77	0	115.74	5.8	0	0	0	2	0	1	0	0	0	0
034676106001	0346761060	0346761	1	61	1	1	18.752	0	80	0	108.36	5.8	2	0	0	2	0	0	0	0	0	0
034676108001	0346761080	0346761	1	64	2	1	23.9363	1	82.8	0	91.44	5.2	0	0	1	2	0	1	0	0	0	0
034676108002	0346761080	0346761	0	60	0	1	25.4185	1	96.2	1	296.64	11.5	0	0	0	2	0	1	0	1	1	1
034676109002	0346761090	0346761	0	52	0	1	21.5052	0	79	0	88.02	5.3	0	0	1	3	0	0	0	0	0	0
034676110002	0346761100	0346761	1	80	0	1	20.6745	0	86.2	0	109.44	5.2	0	0	0	1	0	1	0	0	0	0
034676110001	0346761100	0346761	0	70	0	1	27.3577	1	97.8	1	123.3	5.1	0	0	0	1	0	1	0	0	0	0
034676111002	0346761110	0346761	0	49	1	1	22.9826	0	79.2	0	89.1	5.4	0	0	0	3	0	0	0	0	0	0
034676111001	0346761110	0346761	1	52	1	1	21.7407	0	77.2	0	89.1	5.3	1	0	0	3	0	0	0	0	0	0
034676112001	0346761120	0346761	1	74	1	0	22.9854	0	87	0	134.64	5.6	1	0	0	1	0	0	1	1	0	1
034676114001	0346761140	0346761	0	54	0	1	19.3923	0	68.4	0	106.92	5.3	0	0	0	1	0	1	0	0	0	0
034676114002	0346761140	0346761	1	55	1	1	20.6161	0	75	0	105.48	5.6	2	0	0	1	0	1	0	0	0	0
034676116002	0346761160	0346761	1	54	1	1	26.8397	1	91.6	1	101.34	5.6	0	0	0	2	0	0	0	0	0	0
034676116001	0346761160	0346761	0	46	2	1	22.0313	0	80.2	1	86.94	5.3	0	0	0	2	0	1	0	0	0	0
034676118002	0346761180	0346761	1	60	0	1	23.8617	1	84.8	0	90.36	5.6	2	0	0	1	0	1	0	0	0	0
034676119001	0346761190	0346761	0	53	0	1	24.3632	1	91.6	1	93.78	5.8	0	0	1	3	0	1	0	0	0	0
034676119002	0346761190	0346761	1	62	1	1	21.8007	0	84.8	0	86.76	5.6	2	0	0	3	0	0	0	0	0	0
034676120002	0346761200	0346761	1	59	1	1	19.9205	0	71.6	0	124.02	5.3	2	2	0	1	0	0	0	0	0	0
034676121001	0346761210	0346761	1	49	2	1	22.4309	0	80.2	0	88.38	5.4	2	2	1	1	0	0	0	0	0	0
034676122001	0346761220	0346761	0	46	1	1	23.9009	1	80.6	1	93.78	5.3	0	0	1	2	0	0	0	0	0	0
034676123001	0346761230	0346761	0	61	0	1	21.6169	0	76.4	0	83.52	5.1	0	0	1	1	0	1	0	0	0	0
034676201001	0346762010	0346762	0	51	0	1	20.9241	0	71.6	0	70.02	5	0	0	1	2	0	1	0	0	0	0
034676201002	0346762010	0346762	1	55	1	1	22.1539	0	84.8	0	74.7	5.1	2	1	0	2	0	0	0	0	0	0
034676202001	0346762020	0346762	0	49	0	1	26.3061	1	88.4	1	90	5.1	0	0	0	3	0	0	0	0	0	0
034676203002	0346762030	0346762	0	73	1	1	20.6226	0	77.4	0	106.56	5.5	0	0	0	1	0	0	0	0	0	0
034676206002	0346762060	0346762	1	48	1	1	20.5985	0	72.6	0	94.14	5.3	2	0	0	3	0	0	0	0	0	0
034676206001	0346762060	0346762	0	47	2	1	20.784	0	77	0	90.72	5.3	0	0	0	3	0	0	0	0	0	0
034676207002	0346762070	0346762	1	70	2	1	24.34	1	87.8	0	143.28	6.2	0	0	0	1	0	0	1	1	0	1
034676207001	0346762070	0346762	0	57	2	1	27.7028	2	92.6	1	105.12	5.5	0	0	1	1	0	1	0	0	0	0
034676208001	0346762080	0346762	1	62	1	1	20.8429	0	78	0	84.96	5.6	2	0	0	3	0	0	0	0	0	0
034676208002	0346762080	0346762	0	62	0	1	19.8623	0	70.2	0	89.82	5.6	0	0	1	3	0	0	0	0	0	0
034676209002	0346762090	0346762	1	65	1	1	20.4925	0	77	0	114.66	5.1	2	2	0	3	0	0	0	0	0	0
034676210001	0346762100	0346762	0	82	1	0	23.0849	1	78.6	0	113.04	5.3	0	0	0	1	0	1	0	0	0	0
034676211002	0346762110	0346762	1	65	1	1	17.6157	0	69.8	0	96.66	5.1	0	2	0	1	0	0	0	0	0	0
034676212002	0346762120	0346762	0	46	0	1	31.0933	2	100.2	1	84.96	5.1	0	0	1	2	0	0	0	0	0	0
034676213001	0346762130	0346762	1	52	1	1	21.9992	0	73.6	0	86.4	5.3	2	1	0	2	0	0	0	0	0	0
034676213002	0346762130	0346762	0	46	1	1	23.9192	1	80.2	1	88.74	5.6	0	1	0	2	0	0	0	0	0	0
034676214002	0346762140	0346762	0	49	1	1	26.4112	1	88.8	1	90.54	5	0	0	0	1	0	1	0	0	0	0
034676214001	0346762140	0346762	1	55	1	1	21.7128	0	77.2	0	83.16	5.1	2	0	0	1	0	0	0	0	0	0
034676215002	0346762150	0346762	1	54	2	1	18.1973	0	67.5	0	106.2	5.4	0	2	0	3	0	0	0	0	0	0
034676215001	0346762150	0346762	0	54	0	1	21.7157	0	74.2	0	111.6	5.4	0	0	0	3	0	1	0	0	0	0
034676216002	0346762160	0346762	1	70	0	1	21.6838	0	77.4	0	106.2	5.4	0	0	1	1	0	1	0	0	0	0
034676216001	0346762160	0346762	0	49	0	1	23.721	1	81	1	334.62	11.7	0	0	1	1	0	0	0	1	1	1
034676217001	0346762170	0346762	1	61	2	1	26.9137	1	95.4	1	96.12	5.5	2	2	0	2	0	0	0	0	0	0
034676217002	0346762170	0346762	0	57	1	1	23.08	1	88.2	1	106.92	5.3	0	0	1	2	0	0	0	0	0	0
034676218001	0346762180	0346762	1	58	1	0	21.5522	0	85.2	0	116.28	5.4	2	0	0	2	0	0	0	0	0	0
034676220001	0346762200	0346762	1	63	1	1	21.5381	0	84.4	0	117.36	5.4	0	0	0	1	0	0	0	0	0	0
034676221001	0346762210	0346762	0	72	1	0	23.1947	1	85.6	1	87.66	5.3	0	0	0	1	0	1	0	0	0	0
034676222002	0346762220	0346762	0	55	1	1	30.9175	2	96.6	1	91.8	5.1	0	0	0	1	0	1	0	0	1	1
034676223001	0346762230	0346762	0	56	1	1	25.556	1	86.2	1	101.34	5.5	0	0	0	1	0	1	0	0	0	0
034676223002	0346762230	0346762	1	63	1	1	25.8611	1	94.4	1	106.74	5.6	2	2	0	1	0	1	0	0	0	0
034676224002	0346762240	0346762	0	49	0	1	22.6531	0	76.2	0	84.24	5	0	0	0	2	0	1	0	0	0	0
034676225002	0346762250	0346762	0	60	0	1	21.4605	0	79.5	0	84.96	5.6	0	0	0	1	0	0	0	0	0	0
034676301002	0346763010	0346763	1	63	1	1	24.7242	1	85	0	91.26	5.4	2	2	0	2	0	0	0	0	0	0
034676302001	0346763020	0346763	0	50	1	1	25.0016	1	90.8	1	112.68	5	0	0	0	2	0	1	0	0	0	0
034676303002	0346763030	0346763	0	53	0	1	20.189	0	67.4	0	133.56	5.2	0	0	0	1	0	0	1	1	0	1
034676303001	0346763030	0346763	1	63	1	1	20.2047	0	68.2	0	125.1	5	0	1	0	1	0	0	0	0	0	0
034676305001	0346763050	0346763	0	53	0	1	19.4559	0	66.9	0	100.62	5.5	0	0	0	1	0	0	0	0	0	0
034676307002	0346763070	0346763	0	66	0	1	20.5737	0	71.1	0	97.56	5.1	0	0	0	3	0	0	0	0	0	0
034676308001	0346763080	0346763	1	47	1	1	20.1676	0	74	0	114.12	4.9	0	0	1	2	0	0	0	0	0	0
034676309001	0346763090	0346763	0	46	1	1	23.2206	1	78	0	96.3	5.1	0	0	0	2	0	1	0	0	0	0
034676311001	0346763110	0346763	1	76	0	0	23.62	1	85	0	118.8	5.2	2	0	1	1	0	1	0	0	0	0
034676312002	0346763120	0346763	0	52	1	1	27.4816	1	87.4	1	114.84	5.6	0	0	0	3	0	0	0	0	0	0
034676312001	0346763120	0346763	1	52	2	1	31.4331	2	106.2	1	120.24	6.3	1	2	0	3	0	0	0	0	0	0
034676315001	0346763150	0346763	0	57	1	1	23.0497	1	78.2	0	76.14	5.2	0	0	1	2	0	0	0	0	0	0
034676315002	0346763150	0346763	1	63	1	1	30.1843	2	100	1	102.24	5.5	0	0	0	2	0	1	0	0	0	0
034676317001	0346763170	0346763	0	53	0	1	24.4774	1	84	1	94.68	5.4	0	0	0	1	0	0	0	0	0	0
034676317002	0346763170	0346763	1	56	1	1	27.4981	1	94	1	100.98	5.4	0	0	0	1	0	1	0	0	0	0
034676318002	0346763180	0346763	0	51	0	1	20.0402	0	74	0	72.54	5.3	0	0	0	2	0	0	0	0	0	0
034676318001	0346763180	0346763	1	58	0	1	21.7238	0	80	0	118.62	5.1	2	2	0	2	0	0	0	0	0	0
034676319002	0346763190	0346763	1	59	0	1	24.5222	1	87	0	249.48	6.9	0	1	0	1	0	1	1	1	0	1
034676323001	0346763230	0346763	1	45	1	0	19.594	0	69.3	0	89.1	5.3	2	0	0	1	0	0	0	0	0	0
034676327001	0346763270	0346763	0	52	0	1	17.8397	0	64.9	0	86.58	5.3	0	0	1	3	0	0	0	0	0	0
034676327002	0346763270	0346763	1	62	2	1	26.6945	1	88.4	0	96.3	5.3	0	2	0	3	0	0	0	0	0	0
034676328001	0346763280	0346763	0	53	0	1	26.515	1	85.8	1	116.28	6.1	0	0	0	1	0	0	0	0	0	0
046746101002	0467461010	0467461	0	65	1	1	22.6743	0	81	1	155.7	5.5	0	0	0	2	0	0	1	1	0	1
046746101001	0467461010	0467461	1	65	2	1	22.1261	0	81	0	125.1	4.8	2	1	0	2	0	0	0	0	0	0
046746102001	0467461020	0467461	1	53	1	1	22.0418	0	70	0	95.4	4.9	1	0	0	1	0	1	0	0	0	0
046746103001	0467461030	0467461	0	51	0	1	25.1731	1	91	1	94.68	5.5	0	0	0	2	0	0	0	0	0	0
046746103002	0467461030	0467461	1	51	0	1	20.5043	0	75	0	110.16	5.1	2	2	0	2	0	1	0	0	0	0
046746104001	0467461040	0467461	1	56	0	1	18.9714	0	73	0	116.28	4.9	2	0	1	2	0	1	0	0	0	0
046746104002	0467461040	0467461	0	58	0	1	21.171	0	74	0	85.86	4.6	0	0	1	2	0	0	0	0	0	0
046746106001	0467461060	0467461	1	53	1	1	19.2	0	69	0	92.7	4.9	2	0	0	2	0	0	0	0	0	0
046746106002	0467461060	0467461	0	47	0	1	16.9201	0	68	0	93.78	5	0	0	1	2	0	1	0	0	0	0
046746107002	0467461070	0467461	0	39	1	1	21.6263	0	79	0	95.22	4.7	0	0	0	1	0	0	0	0	0	0
046746108002	0467461080	0467461	0	57	0	1	25.6245	1	90	1	102.6	5.1	0	0	0	1	0	1	0	0	0	0
046746109002	0467461090	0467461	1	47	1	1	20.5879	0	80	0	100.44	5.4	2	0	1	2	0	0	0	0	0	0
046746109001	0467461090	0467461	0	47	0	1	22.2909	0	76	0	77.94	5.2	0	1	0	2	0	1	0	0	0	0
046746110001	0467461100	0467461	0	72	0	0	16.8073	0	71	0	113.76	4.7	0	0	0	2	0	0	0	0	0	0
046746111002	0467461110	0467461	1	64	0	1	19.2216	0	70	0	102.78	5.2	2	0	0	2	0	0	0	0	0	0
046746111001	0467461110	0467461	0	61	0	1	19.8825	0	72	0	107.46	5.4	0	0	0	2	0	0	0	0	0	0
046746112002	0467461120	0467461	1	62	1	1	22.0181	0	82	0	109.62	5.1	2	2	1	2	0	1	0	0	0	0
046746112001	0467461120	0467461	0	61	0	1	24.1305	1	95	1	152.1	5.5	0	0	1	2	0	1	1	1	0	1
046746113001	0467461130	0467461	0	55	0	1	25.2691	1	76	0	90.72	5.1	2	0	1	2	0	1	0	0	0	0
046746113002	0467461130	0467461	1	56	0	1	19.3686	0	71	0	92.34	4.9	2	0	0	2	0	0	0	0	0	0
046746116001	0467461160	0467461	0	70	1	0	21.7252	0	90	1	118.08	4.9	0	0	1	1	0	1	0	0	0	0
046746117001	0467461170	0467461	0	45	0	1	21.9108	0	80	1	100.8	4.8	0	0	0	1	0	1	0	0	0	0
046746118001	0467461180	0467461	0	53	0	0	26.1011	1	100	1	84.06	4.7	0	0	0	1	0	0	0	0	0	0
046746119002	0467461190	0467461	1	51	1	1	19.1794	0	70	0	91.8	4.6	2	1	0	2	0	0	0	0	0	0
046746120001	0467461200	0467461	1	60	1	0	20.8475	0	90	1	91.26	5	2	0	1	2	0	1	0	0	0	0
046746121001	0467461210	0467461	0	62	1	0	20.4227	0	82	1	88.92	4.8	0	0	0	2	0	0	0	0	0	0
046746122001	0467461220	0467461	0	66	0	0	26.0037	1	91	1	102.06	5.2	0	0	0	2	0	1	0	0	0	0
046746124001	0467461240	0467461	0	65	1	1	23.2926	1	85	1	142.2	5.7	0	0	1	1	0	1	1	1	0	1
046746124002	0467461240	0467461	1	68	1	1	27.2903	1	91	1	167.4	5.7	1	0	0	1	0	1	1	1	0	1
046746125002	0467461250	0467461	0	58	0	1	28.9916	2	91	1	99.36	5.2	0	0	1	1	0	1	0	0	0	0
046746126002	0467461260	0467461	1	49	1	1	19.2661	0	64	0	92.16	4.9	2	0	1	1	0	0	0	0	0	0
046746126001	0467461260	0467461	0	41	0	1	25.3135	1	81	1	115.02	5.1	0	0	0	1	0	0	0	0	0	0
046746127001	0467461270	0467461	1	62	1	0	21.9479	0	76	0	76.68	4.9	2	2	1	2	0	1	0	0	0	0
046746128002	0467461280	0467461	0	64	1	1	19.6389	0	74	0	92.88	4.8	0	1	0	2	0	0	0	0	0	0
046746128001	0467461280	0467461	1	68	1	1	21.9886	0	76	0	132.66	5.2	2	0	0	2	0	1	1	1	0	1
046746129002	0467461290	0467461	1	58	1	1	20.6767	0	71	0	110.34	5.1	2	1	0	2	0	0	0	0	0	0
046746129001	0467461290	0467461	0	59	0	1	22.2635	0	81	1	102.78	5	0	0	0	2	0	1	0	0	0	0
046746130001	0467461300	0467461	0	52	0	1	32.747	2	115	1	99.9	6.3	0	0	0	2	0	1	0	0	0	0
046746130002	0467461300	0467461	1	55	0	1	21.4282	0	82	0	106.02	5.3	2	0	0	2	0	1	0	0	0	0
046746131001	0467461310	0467461	1	47	1	0	19.7979	0	74	0	87.3	5.7	2	0	0	2	0	0	0	0	0	0
046746132001	0467461320	0467461	0	63	0	0	20.103	0	69	0	94.14	4.8	0	0	1	1	0	0	0	0	0	0
046746201001	0467462010	0467462	1	51	2	0	21.8062	0	77	0	90.72	4.9	2	1	0	2	0	1	0	0	0	0
046746202002	0467462020	0467462	0	46	1	1	24.5674	1	89	1	102.78	5.8	0	0	0	1	0	1	0	0	0	0
046746203001	0467462030	0467462	0	46	2	1	22.3389	0	70	0	112.68	5.2	0	0	1	1	0	1	0	0	0	0
046746204002	0467462040	0467462	1	48	2	1	22.6085	0	82	0	156.78	5.7	2	0	0	1	0	0	1	1	0	1
046746204001	0467462040	0467462	0	48	1	1	25.8225	1	84	1	116.28	5.9	0	0	0	1	0	0	0	0	0	0
046746205001	0467462050	0467462	1	63	1	1	26.0808	1	91	1	265.68	5.8	2	2	1	1	0	1	1	1	0	1
046746205002	0467462050	0467462	0	59	0	1	22.4833	0	89	1	142.38	5.2	0	0	0	1	0	0	1	1	0	1
046746206001	0467462060	0467462	0	51	1	0	28.8126	2	104	1	117.18	5.6	0	0	1	1	0	0	0	0	0	0
046746207002	0467462070	0467462	1	51	2	1	17.2735	0	72	0	100.08	5.8	2	0	0	2	0	1	0	0	0	0
046746207001	0467462070	0467462	0	47	1	1	26.4308	1	93	1	95.76	5.2	0	1	0	2	0	0	0	0	0	0
046746208001	0467462080	0467462	0	67	2	0	21.3994	0	89	1	105.12	5.3	0	0	0	1	0	1	0	0	0	0
046746209001	0467462090	0467462	0	60	0	1	20.9262	0	86	1	92.88	4.9	0	0	0	1	0	0	0	0	0	0
046746209002	0467462090	0467462	1	61	1	1	23.7332	1	96	1	107.82	5.4	2	2	0	1	0	1	0	0	0	0
046746210001	0467462100	0467462	0	46	2	1	21.8633	0	74	0	111.24	5.3	0	1	1	1	0	0	0	0	0	0
046746210002	0467462100	0467462	1	47	1	1	20.6728	0	77	0	95.4	5.2	2	1	1	1	0	0	0	0	0	0
046746211002	0467462110	0467462	0	46	1	1	25.9619	1	93	1	115.92	5.1	0	1	0	3	0	0	0	0	0	0
046746211001	0467462110	0467462	1	50	2	1	29.1782	2	99	1	195.66	5.3	2	1	1	3	0	1	1	1	0	1
046746212001	0467462120	0467462	0	56	0	1	23.399	1	83	1	89.1	5	0	0	1	1	0	1	0	0	0	0
046746213001	0467462130	0467462	0	71	1	0	24.0886	1	95	1	86.94	5.9	0	0	0	1	0	0	0	0	0	0
046746215001	0467462150	0467462	0	40	0	1	22.6378	0	78	0	91.62	4.8	0	0	0	1	0	0	0	0	0	0
046746216002	0467462160	0467462	0	49	1	1	32.3568	2	100.4	1	93.6	5.3	0	0	0	3	0	1	0	0	0	0
046746216001	0467462160	0467462	1	51	2	1	19.477	0	80	0	72.9	5.1	2	2	0	3	0	1	0	0	0	0
046746217001	0467462170	0467462	1	49	2	1	21.0068	0	90	1	100.08	5.2	2	1	0	2	0	0	0	0	0	0
046746217002	0467462170	0467462	0	47	0	1	22.4609	0	82	1	88.2	5.2	0	0	0	2	0	0	0	0	0	0
046746218002	0467462180	0467462	1	51	2	1	27.3523	1	89	0	145.44	5.4	2	2	0	2	0	0	1	1	0	1
046746218001	0467462180	0467462	0	49	2	1	27.9008	2	86	1	103.86	5.4	0	0	0	2	0	0	0	0	0	0
046746219001	0467462190	0467462	0	64	0	1	33.2778	2	108	1	75.78	4.9	0	0	0	2	0	1	0	0	0	0
046746220002	0467462200	0467462	1	58	0	1	20.3383	0	90	1	148.5	5.3	2	1	0	1	0	0	1	1	0	1
046746220001	0467462200	0467462	0	57	0	1	23.3832	1	90	1	93.96	5.1	0	0	0	1	0	1	0	0	0	0
046746221001	0467462210	0467462	0	66	0	0	22.0255	0	86	1	91.98	5.4	0	0	0	2	0	1	0	0	0	0
046746222001	0467462220	0467462	0	69	0	1	19.0677	0	73	0	98.46	5.7	0	0	0	1	0	1	0	0	0	0
046746222002	0467462220	0467462	1	74	0	1	30.2278	2	105	1	102.42	6.2	2	2	0	1	0	1	0	0	0	0
046746223002	0467462230	0467462	1	50	2	1	20.9974	0	76.1	0	92.52	5.5	0	0	1	2	0	0	0	0	0	0
046746223001	0467462230	0467462	0	48	0	1	29.1028	2	96	1	93.78	5.4	0	0	1	2	0	0	0	0	0	0
046746224001	0467462240	0467462	0	51	0	0	23.7701	1	85	1	94.32	5	0	1	0	2	0	0	0	0	0	0
046746225001	0467462250	0467462	0	50	0	1	24.0793	1	80	1	93.78	4.9	0	0	0	1	0	1	0	0	0	0
046746225002	0467462250	0467462	1	54	2	1	25.4593	1	89	0	102.96	5.4	2	0	1	1	0	0	0	0	0	0
046746226001	0467462260	0467462	0	58	0	1	18.946	0	86	1	89.1	5.1	0	0	0	2	0	1	0	0	0	0
046746226002	0467462260	0467462	1	64	1	1	21.177	0	71	0	95.4	5.5	0	1	0	2	0	0	0	0	0	0
046746227001	0467462270	0467462	0	53	0	1	27.036	1	88	1	95.4	5.3	0	0	0	1	0	1	0	0	0	0
046746227002	0467462270	0467462	1	54	1	1	21.4364	0	76	0	107.28	5.3	2	1	0	1	0	0	0	0	0	0
046746228001	0467462280	0467462	0	52	0	1	23.9109	1	85	1	99.72	5.9	0	0	1	1	0	1	0	0	0	0
046746229002	0467462290	0467462	1	60	0	1	29.617	2	102	1	101.7	5.5	2	1	1	2	0	1	0	0	0	0
046746229001	0467462290	0467462	0	56	0	1	27.2033	1	91	1	100.44	5.2	0	0	0	2	0	1	0	0	0	0
046746301002	0467463010	0467463	0	57	0	1	28.418	2	91	1	105.84	5.8	0	1	0	2	0	0	0	0	0	0
046746301001	0467463010	0467463	1	58	1	1	25.9046	1	92	1	105.12	5.2	2	1	1	2	0	1	0	0	0	0
046746302001	0467463020	0467463	1	63	1	1	22.7914	0	91	1	98.82	4.7	1	0	0	3	0	0	0	0	0	0
046746302002	0467463020	0467463	0	57	0	1	22.46	0	76	0	99	4.8	0	0	1	3	0	0	0	0	0	0
046746303002	0467463030	0467463	0	47	0	1	21.0993	0	75	0	108.36	4.7	0	0	0	3	0	1	0	0	0	0
046746304002	0467463040	0467463	1	67	3	1	19.6997	0	93	1	95.76	5.3	2	0	0	2	0	1	0	0	0	0
046746304001	0467463040	0467463	0	60	1	1	23.2241	1	86	1	108.18	5.1	0	1	0	2	0	0	0	0	0	0
046746305001	0467463050	0467463	0	65	1	0	18.0172	0	66	0	100.8	4.7	0	0	1	3	0	0	0	0	0	0
046746306002	0467463060	0467463	1	64	0	1	22.6974	0	79	0	106.2	5.4	2	0	0	2	0	0	0	0	0	0
046746306001	0467463060	0467463	0	60	0	1	19.0718	0	72	0	110.34	4.9	0	0	0	2	0	1	0	0	0	0
046746307001	0467463070	0467463	1	68	2	1	23.1009	1	94	1	102.42	5.6	2	0	1	3	0	1	0	0	0	0
046746307002	0467463070	0467463	0	64	0	1	22.4953	0	85	1	102.42	5	0	0	0	3	0	1	0	0	0	0
046746308001	0467463080	0467463	0	59	0	1	21.4629	0	75	0	95.58	5.3	0	0	1	1	0	1	0	0	1	1
046746308002	0467463080	0467463	1	61	1	1	22.2857	0	96	1	95.22	5.1	2	2	1	1	0	0	0	0	1	1
046746309002	0467463090	0467463	1	61	1	1	20.6537	0	77	0	122.04	5.2	2	0	1	2	0	1	0	0	0	0
046746309001	0467463090	0467463	0	57	0	1	26.1392	1	97	1	95.76	5.2	0	0	0	2	0	1	0	0	0	0
046746310001	0467463100	0467463	0	48	0	1	33.0687	2	98	1	95.04	5	0	0	0	2	0	1	0	0	1	1
046746311001	0467463110	0467463	0	45	1	0	24.1548	1	81	1	93.96	4.8	0	0	0	1	0	0	0	0	0	0
046746313002	0467463130	0467463	0	48	0	1	25.6233	1	87	1	96.12	4.8	0	0	0	2	0	0	0	0	0	0
046746314002	0467463140	0467463	1	63	1	1	22.3958	0	100	1	92.88	4.8	2	0	1	2	0	0	0	0	0	0
046746314001	0467463140	0467463	0	59	0	1	25.7247	1	99	1	96.48	5.5	0	0	0	2	0	0	0	0	0	0
046746315001	0467463150	0467463	0	47	2	1	28.4655	2	95	1	100.44	5.1	0	0	1	2	0	1	0	0	0	0
046746315002	0467463150	0467463	1	50	2	1	25.0701	1	97	1	116.28	5	2	1	0	2	0	0	0	0	0	0
046746316001	0467463160	0467463	0	56	0	0	23.1434	1	84	1	128.34	4.8	0	0	1	3	0	1	1	1	0	1
046746317002	0467463170	0467463	0	50	0	1	24.5143	1	93	1	93.06	4.8	0	0	0	2	0	1	0	0	0	0
046746318002	0467463180	0467463	1	68	1	1	24.4332	1	80	0	175.32	4.8	2	0	0	2	0	1	1	1	0	1
046746319001	0467463190	0467463	0	62	0	1	20.6185	0	79	0	99.9	4.9	0	0	0	3	0	0	0	0	0	0
046746319002	0467463190	0467463	1	66	1	1	19.8617	0	74	0	88.38	5.3	2	1	0	3	0	1	0	0	1	1
046746320002	0467463200	0467463	0	64	1	1	30.218	2	97	1	102.24	5.2	0	0	0	2	0	0	0	0	0	0
046746321002	0467463210	0467463	1	46	2	1	22.1187	0	76	0	84.24	4.7	2	1	0	1	0	0	0	0	0	0
046746322001	0467463220	0467463	0	57	0	0	25.4688	1	89	1	105.12	4.9	0	0	0	2	0	0	0	0	0	0
046746323001	0467463230	0467463	0	49	0	1	22.4204	0	79	0	88.74	4.9	0	0	0	2	0	0	0	0	0	0
046746323002	0467463230	0467463	1	47	1	1	22.5825	0	87	0	86.4	5	2	1	0	2	0	1	0	0	0	0
046746324002	0467463240	0467463	0	57	0	1	20.612	0	70	0	97.74	5	0	0	0	2	0	1	0	0	0	0
046746324001	0467463240	0467463	1	63	1	1	21.8788	0	83	0	87.3	4.8	2	1	0	2	0	1	0	0	0	0
046746325001	0467463250	0467463	1	59	2	1	22.4898	0	75	0	95.22	4.9	1	1	0	2	0	1	0	0	0	0
046746325002	0467463250	0467463	0	57	1	1	18.3616	0	80	1	91.8	5	0	0	1	2	0	0	0	0	0	0
046746326001	0467463260	0467463	0	64	1	0	27.6185	2	93	1	141.48	6.9	0	0	1	2	0	1	1	1	0	1
046746327001	0467463270	0467463	1	49	2	1	26.7758	1	98	1	96.3	4.8	2	1	0	2	0	1	0	0	0	0
046746327002	0467463270	0467463	0	48	1	1	27.5294	2	89	1	90.72	4.8	0	0	0	2	0	0	0	0	0	0
046746328001	0467463280	0467463	0	70	0	0	24.3232	1	95	1	107.64	5.3	0	0	1	3	0	0	0	0	0	0
051606101002	0516061010	0516061	1	72	1	1	19.2573	0	73.6	0	93.96	5	2	2	0	1	0	0	0	0	0	0
051606101001	0516061010	0516061	0	69	0	1	21.8146	0	76	0	97.2	5.4	0	2	0	1	0	0	0	0	0	0
051606102001	0516061020	0516061	0	75	1	0	20.8798	0	81.2	1	103.86	5.7	0	0	1	1	0	0	0	0	0	0
051606103001	0516061030	0516061	1	78	0	0	20.1632	0	81.8	0	73.62	4.6	2	2	0	1	0	0	0	0	0	0
051606104002	0516061040	0516061	0	74	0	1	19.8805	0	76	0	107.1	5.5	0	2	0	1	0	1	0	0	0	0
051606104001	0516061040	0516061	1	75	1	1	18.7729	0	73	0	97.74	5.5	2	2	1	1	0	0	0	0	0	0
051606106001	0516061060	0516061	1	60	1	0	21.8578	0	77.8	0	100.26	5.5	2	2	1	3	0	0	0	0	0	0
051606107002	0516061070	0516061	0	67	1	1	23.0484	1	86.8	1	100.98	5	0	0	0	2	0	0	0	0	0	0
051606107001	0516061070	0516061	1	68	2	1	22.021	0	81	0	86.4	5	1	2	0	2	0	0	0	0	0	0
051606108002	0516061080	0516061	0	62	0	1	24.3605	1	85.4	1	94.5	5.8	0	2	0	1	0	0	0	0	0	0
051606108001	0516061080	0516061	1	67	1	1	22.5516	0	79.2	0	97.92	5.2	1	2	0	1	0	0	0	0	0	0
051606110001	0516061100	0516061	0	68	1	0	25.5352	1	89.8	1	113.4	5.8	0	0	1	1	0	1	0	0	0	0
051606111001	0516061110	0516061	1	69	0	0	23.2693	1	83.4	0	98.64	5.5	2	0	1	1	0	1	0	0	0	0
051606112002	0516061120	0516061	1	59	1	1	22.2949	0	76.8	0	100.8	5.4	0	2	0	1	0	0	0	0	0	0
051606112001	0516061120	0516061	0	59	1	1	19.7627	0	73.6	0	83.88	5.5	0	0	1	1	0	0	0	0	0	0
051606113001	0516061130	0516061	1	87	0	0	20.1084	0	79.8	0	90.18	5.2	1	2	0	1	0	0	0	0	0	0
051606115002	0516061150	0516061	0	56	0	1	19.1658	0	66	0	105.66	5.4	0	1	0	1	0	0	0	0	0	0
051606115001	0516061150	0516061	1	61	0	1	23.4339	1	82.6	0	95.58	5.3	2	2	0	1	0	0	0	0	0	0
051606116002	0516061160	0516061	0	63	0	1	19.6768	0	76.1	0	98.28	5.3	0	0	0	1	0	1	0	0	0	0
051606116001	0516061160	0516061	1	67	1	1	23.5919	1	81.2	0	129.06	5.6	1	1	0	1	0	0	1	1	0	1
051606117002	0516061170	0516061	1	69	1	1	18.8423	0	69.6	0	110.34	5.4	2	2	1	1	0	0	0	0	0	0
051606117001	0516061170	0516061	0	67	0	1	23.0283	1	78.2	0	96.66	5.3	0	0	0	1	0	0	0	0	0	0
051606118001	0516061180	0516061	0	62	0	0	26.8668	1	91.4	1	102.96	5.9	0	0	1	1	0	1	0	0	1	1
051606120001	0516061200	0516061	0	51	1	1	27.5033	2	88.8	1	93.24	5.4	0	0	1	2	0	1	0	0	0	0
051606121001	0516061210	0516061	1	61	1	1	21.0118	0	77.4	0	99	5.4	2	0	0	1	0	0	0	0	0	0
051606121002	0516061210	0516061	0	59	1	1	19.7476	0	80.8	1	96.66	5.7	0	0	0	1	0	0	0	0	0	0
051606201002	0516062010	0516062	0	50	1	1	21.1446	0	74	0	97.92	4.7	0	2	0	3	0	0	0	0	0	0
051606202002	0516062020	0516062	0	72	0	1	19.5649	0	77.6	0	100.44	5.6	0	0	1	1	0	0	0	0	0	0
051606202001	0516062020	0516062	1	74	1	1	21.2109	0	74.8	0	104.76	5.1	2	0	0	1	0	1	0	0	0	0
051606203001	0516062030	0516062	0	63	1	1	22.8962	0	83.2	1	82.08	4.8	0	0	0	2	0	1	0	0	0	0
051606203002	0516062030	0516062	1	64	1	1	26.0653	1	93.2	1	116.82	5.3	2	2	1	2	0	1	0	0	0	0
051606204001	0516062040	0516062	0	46	0	1	22.564	0	70.8	0	100.98	5.4	0	2	0	3	0	0	0	0	0	0
051606205001	0516062050	0516062	0	45	1	1	21.2198	0	72.6	0	96.84	5	0	0	1	3	0	0	0	0	0	0
051606205002	0516062050	0516062	1	47	1	1	21.4649	0	76.6	0	104.76	5.3	2	1	0	3	0	0	0	0	0	0
051606206001	0516062060	0516062	1	61	1	1	21.3449	0	78.8	0	112.5	5	0	1	1	1	0	1	0	0	0	0
051606206002	0516062060	0516062	0	57	0	1	23.322	1	84.6	1	106.74	5.3	0	0	1	1	0	0	0	0	0	0
051606207001	0516062070	0516062	0	65	1	0	18.4234	0	73.6	0	100.98	5.4	2	2	0	1	0	1	0	0	0	0
051606208002	0516062080	0516062	1	64	1	1	17.203	0	65.6	0	106.02	4.8	0	0	1	1	0	0	0	0	0	0
051606208001	0516062080	0516062	0	64	1	1	24.3506	1	93.2	1	106.56	5.2	0	0	1	1	0	0	0	0	0	0
051606209001	0516062090	0516062	0	75	0	0	17.9695	0	78.8	0	104.76	5.8	0	0	0	1	0	0	0	0	0	0
051606210001	0516062100	0516062	0	75	0	0	22.1734	0	82	1	111.24	6.5	0	0	0	1	0	1	1	1	0	1
051606211002	0516062110	0516062	1	53	1	1	18.1866	0	74.2	0	136.98	6.4	2	0	1	1	0	0	0	1	1	1
051606211001	0516062110	0516062	0	48	0	1	19.6459	0	69.4	0	87.48	4.9	2	0	1	1	0	0	0	0	0	0
051606212001	0516062120	0516062	0	68	1	1	20.4783	0	80	1	94.32	5.4	0	0	0	3	0	1	0	0	1	1
051606212002	0516062120	0516062	1	68	1	1	18.9857	0	72	0	93.6	5.5	1	2	0	3	0	0	0	0	0	0
051606213001	0516062130	0516062	1	66	1	1	22.1122	0	79.4	0	95.4	5.5	0	0	1	1	0	1	0	0	0	0
051606213002	0516062130	0516062	0	60	0	1	19.0952	0	71.6	0	100.62	5	0	0	1	1	0	0	0	0	0	0
051606214002	0516062140	0516062	1	60	1	1	18.976	0	75.2	0	243.18	4.8	2	2	0	1	0	1	1	1	0	1
051606214001	0516062140	0516062	0	60	1	1	23.093	1	86	1	112.86	5.6	0	0	0	1	0	0	0	0	0	0
051606215001	0516062150	0516062	1	76	1	0	21.5531	0	79.6	0	180.18	5.3	0	0	0	1	0	1	1	1	0	1
051606217001	0516062170	0516062	1	63	0	0	19.2012	0	79	0	121.68	5.4	2	2	0	1	0	0	0	0	0	0
051606218001	0516062180	0516062	0	73	1	0	21.0144	0	78.5	0	111.6	5.6	0	0	0	2	0	0	0	0	0	0
051606219002	0516062190	0516062	1	74	1	1	21.1633	0	78.4	0	99.9	4.6	2	2	0	1	0	1	0	0	0	0
051606219001	0516062190	0516062	0	70	1	1	19.0132	0	80.4	1	112.14	5.3	0	0	1	1	0	0	0	0	0	0
051606220002	0516062200	0516062	0	54	1	1	21.4618	0	83.2	1	99	5.4	0	0	1	2	0	0	0	0	0	0
051606220001	0516062200	0516062	1	56	1	1	22.1538	0	79.4	0	146.16	5.4	2	2	1	2	0	0	1	1	0	1
051606221001	0516062210	0516062	0	74	0	0	20.1765	0	78.8	0	108.54	5.4	0	1	1	1	0	1	0	0	0	0
051606222002	0516062220	0516062	0	70	0	1	24.8217	1	90.4	1	111.6	5.6	0	0	1	1	0	1	0	0	0	0
051606222001	0516062220	0516062	1	68	2	1	18.9839	0	72.6	0	92.16	5.1	2	2	1	1	0	0	0	0	0	0
051606223001	0516062230	0516062	0	45	2	1	24.5896	1	82.2	1	94.5	4.8	0	0	0	2	0	0	0	0	0	0
051606224002	0516062240	0516062	1	46	1	1	23.7778	1	86.2	0	113.04	5.3	2	2	0	2	0	1	0	0	0	0
051606224001	0516062240	0516062	0	45	0	1	28.7591	2	91.8	1	116.82	5.2	0	0	0	2	0	1	0	0	0	0
051606225001	0516062250	0516062	0	61	1	0	28.0087	2	92.8	1	111.6	5	0	0	1	1	0	1	0	0	0	0
051606302001	0516063020	0516063	1	73	1	1	20.493	0	72.4	0	96.48	5.2	0	0	0	3	0	0	0	0	0	0
051606303002	0516063030	0516063	1	57	1	1	21.8286	0	77.5	0	91.08	5.4	2	0	0	3	0	0	0	0	0	0
051606303001	0516063030	0516063	0	57	1	1	23.9685	1	88.6	1	99.36	4.8	0	0	0	3	0	0	0	0	0	0
051606305001	0516063050	0516063	1	62	1	0	18.8977	0	73	0	96.3	5.1	1	0	1	2	0	0	0	0	0	0
051606307002	0516063070	0516063	0	69	0	1	26.5072	1	88.6	1	87.12	5.3	0	0	1	1	0	0	0	0	0	0
051606307001	0516063070	0516063	1	71	1	1	19.907	0	82.4	0	97.2	4.7	2	0	0	1	0	1	0	0	0	0
051606309001	0516063090	0516063	1	82	1	1	25.6369	1	92	1	96.48	5.4	2	2	1	1	0	1	0	0	0	0
051606311001	0516063110	0516063	0	48	2	1	20.2224	0	71	0	88.74	5.2	0	0	1	1	0	0	0	0	0	0
051606314001	0516063140	0516063	1	55	1	0	20.7556	0	70.6	0	90.54	5.2	2	2	0	1	0	1	0	0	0	0
051606317002	0516063170	0516063	0	46	1	1	24.5653	1	79	0	103.32	5.3	0	2	1	3	0	0	0	0	0	0
051606320001	0516063200	0516063	1	60	1	1	19.4934	0	73.3	0	95.04	5	2	2	1	3	0	0	0	0	0	0
051606321002	0516063210	0516063	1	75	1	1	18.8095	0	74.6	0	93.42	4.8	1	2	0	1	0	1	0	0	0	0
051606321001	0516063210	0516063	0	73	0	1	18.5225	0	72.2	0	100.08	5.4	0	0	0	1	0	0	0	0	0	0
051606322001	0516063220	0516063	1	67	1	1	27.4559	1	89.6	0	96.48	5.1	1	2	0	3	0	1	0	0	0	0
051606323002	0516063230	0516063	1	56	2	1	19.2201	0	72.1	0	104.76	5	2	0	0	1	0	0	0	0	0	0
051606324001	0516063240	0516063	0	58	0	1	22.6502	0	82.8	1	276.3	7.1	0	1	0	1	0	0	1	1	0	1
051606324002	0516063240	0516063	1	58	1	1	23.8819	1	85.4	0	113.94	5.5	2	2	0	1	0	1	0	0	0	0
051606326002	0516063260	0516063	1	46	2	1	25.8734	1	85.8	0	106.74	6	2	0	0	3	0	0	0	0	0	0
051606326001	0516063260	0516063	0	43	1	1	28.403	2	89	1	88.74	5.4	0	1	0	3	0	0	0	0	0	0
051606327002	0516063270	0516063	0	56	1	1	22.9474	0	82.2	1	95.22	5.4	0	0	0	2	0	0	0	0	0	0
051606327001	0516063270	0516063	1	57	1	1	22.1756	0	78.2	0	116.46	5.4	2	2	0	2	0	0	0	0	0	0
051606328001	0516063280	0516063	0	46	1	1	24.0232	1	77.6	0	93.96	5.2	0	0	1	3	0	0	0	0	0	0
051606329001	0516063290	0516063	1	60	0	0	19.6587	0	73.2	0	91.26	5.5	2	0	1	1	0	0	0	0	0	0
054054101002	0540541010	0540541	0	46	1	1	30.7105	2	67	0	91.8	4.7	0	2	0	2	1	0	0	0	0	0
054054107001	0540541070	0540541	0	58	2	1	21.4393	0	85	1	107.46	5.7	0	0	1	2	1	0	0	0	0	0
054054109002	0540541090	0540541	0	56	1	1	28.0469	2	97	1	191.52	7.9	0	0	1	1	1	1	0	1	1	1
054054109001	0540541090	0540541	1	56	1	1	23.1182	1	92	1	115.92	5.3	2	2	0	1	1	0	0	0	0	0
054054110001	0540541100	0540541	0	60	1	1	24.1437	1	90	1	143.46	6.2	0	0	0	3	1	1	1	1	0	1
054054111002	0540541110	0540541	1	49	2	1	18.6328	0	76	0	103.68	4.9	2	0	0	2	1	0	0	0	0	0
054054112002	0540541120	0540541	1	71	2	1	23.6837	1	91	1	104.58	5.2	0	0	0	3	1	1	0	0	0	0
054054112001	0540541120	0540541	0	67	1	1	21.9595	0	82	1	93.06	5.3	0	0	0	3	1	0	0	0	0	0
054054113001	0540541130	0540541	1	54	1	1	23.1641	1	79	0	99	5.2	2	2	0	1	1	0	0	0	0	0
054054113002	0540541130	0540541	0	52	2	1	29.305	2	93	1	98.82	5.8	0	0	0	1	1	0	0	0	0	0
054054114002	0540541140	0540541	0	46	2	1	23.5973	1	80	1	102.78	5.1	0	0	0	3	1	0	0	0	0	0
054054115002	0540541150	0540541	1	65	1	1	29.3724	2	99	1	112.5	5	0	2	0	3	1	1	0	0	0	0
054054115001	0540541150	0540541	0	61	1	1	23.3532	1	87	1	98.28	4.2	0	0	1	3	1	0	0	0	0	0
054054116002	0540541160	0540541	1	50	1	1	23.7388	1	84	0	98.64	5	2	2	1	3	1	0	0	0	0	0
054054116001	0540541160	0540541	0	48	1	1	20.2995	0	77	0	102.06	5.1	0	0	0	3	1	0	0	0	0	0
054054119002	0540541190	0540541	1	58	1	1	23.1891	1	97	1	103.86	5.6	2	2	1	3	1	0	0	0	0	0
054054120001	0540541200	0540541	0	58	0	1	18.8889	0	71	0	104.58	5.4	0	0	1	2	1	1	0	0	0	0
054054122002	0540541220	0540541	0	62	1	1	19.9963	0	84	1	133.02	5.6	0	0	1	2	1	1	1	1	0	1
054054123002	0540541230	0540541	0	56	2	1	31.6889	2	98	1	127.98	5.9	0	0	0	3	1	1	1	1	0	1
054054123001	0540541230	0540541	1	58	1	1	25.9879	1	88	0	94.68	4.8	2	2	0	3	1	0	0	0	0	0
054054201002	0540542010	0540542	1	73	0	1	21.5065	0	93	1	153.54	5.3	2	0	0	2	1	1	1	1	0	1
054054201001	0540542010	0540542	0	68	0	1	22.9534	0	97	1	94.68	5.6	0	0	0	2	1	1	0	0	0	0
054054203001	0540542030	0540542	1	56	1	1	28.7685	2	97	1	107.1	5.8	0	0	0	2	1	0	0	0	0	0
054054203002	0540542030	0540542	0	49	2	1	24.2188	1	87	1	103.5	5.4	0	0	0	2	1	0	0	0	0	0
054054204001	0540542040	0540542	0	46	2	1	22.0428	0	85	1	114.66	5.2	2	0	0	2	1	0	0	0	0	0
054054207002	0540542070	0540542	0	49	2	1	20.2665	0	70	0	128.34	5.7	0	0	0	3	1	0	1	1	0	1
054054209002	0540542090	0540542	1	49	1	1	21.9076	0	78	0	111.24	5.3	2	2	1	2	1	0	0	0	0	0
054054211002	0540542110	0540542	0	46	1	1	21.4263	0	84	1	129.06	6.9	0	0	1	1	1	0	0	1	1	1
054054211001	0540542110	0540542	1	46	1	1	23.2815	1	86	0	108.18	5.9	0	0	1	1	1	0	0	0	0	0
054054213002	0540542130	0540542	0	62	0	1	24.9989	1	92	1	108.72	5.7	0	0	0	3	1	0	0	0	0	0
054054213001	0540542130	0540542	1	65	1	1	22.2635	0	75	0	123.3	5.6	2	0	1	3	1	0	0	0	0	0
054054214002	0540542140	0540542	0	48	2	1	23.5575	1	82	1	176.58	7.8	0	0	1	2	1	1	0	1	1	1
054054215002	0540542150	0540542	0	59	0	1	19.806	0	77	0	101.7	5.3	0	0	0	1	1	1	0	0	0	0
054054217001	0540542170	0540542	0	53	2	1	20.77	0	70	0	109.26	6.2	0	0	0	1	1	0	0	0	0	0
054054218002	0540542180	0540542	0	46	1	1	23.9463	1	76	0	75.24	5.2	0	0	1	3	1	0	0	0	0	0
054054218001	0540542180	0540542	1	51	2	1	23.7007	1	84	0	111.42	5.6	0	2	0	3	1	1	0	0	0	0
054054219001	0540542190	0540542	0	62	0	1	24.3791	1	93	1	97.2	5.4	0	0	0	2	1	1	0	0	1	1
054054223002	0540542230	0540542	0	51	1	1	33.2018	2	113	1	112.32	6	0	0	1	2	1	1	0	0	0	0
054054224002	0540542240	0540542	0	48	0	1	17.5556	0	70	0	78.84	5.3	0	0	0	1	1	0	0	0	0	0
054054226002	0540542260	0540542	0	65	1	1	17.1904	0	70	0	94.14	5.4	0	0	0	3	1	0	0	0	0	0
054054227001	0540542270	0540542	0	68	1	1	24.9484	1	68	0	105.48	5.9	0	0	0	3	1	1	0	0	0	0
054054227002	0540542270	0540542	1	74	0	1	27.425	1	101	1	165.24	7.8	2	0	1	3	1	1	0	1	1	1
054054228001	0540542280	0540542	0	45	1	1	22.3338	0	78	0	132.48	5.8	0	0	0	3	1	0	1	1	0	1
054054228002	0540542280	0540542	1	50	2	1	23.815	1	95	1	99	5.8	0	0	0	3	1	0	0	0	0	0
054054229001	0540542290	0540542	1	62	1	1	25.6015	1	92	1	106.92	5.8	0	0	0	2	1	0	0	0	0	0
054054230001	0540542300	0540542	0	46	2	1	21.5665	0	82	1	97.02	5.7	0	0	1	3	1	0	0	0	0	0
054054230002	0540542300	0540542	1	48	2	1	22.4432	0	89	0	90	5.3	2	2	0	3	1	0	0	0	0	0
054054301001	0540543010	0540543	1	48	2	1	22.8906	0	85	0	109.26	5.1	0	2	1	2	1	1	0	0	0	0
054054301002	0540543010	0540543	0	47	1	1	28.7162	2	99	1	105.48	5.3	0	0	1	2	1	0	0	0	0	0
054054303001	0540543030	0540543	0	46	2	1	30.7518	2	109	1	96.84	5.1	0	0	0	2	1	0	0	0	0	0
054054306001	0540543060	0540543	0	62	1	1	19.8178	0	80	1	100.8	5.1	0	0	1	1	1	0	0	0	0	0
054054306002	0540543060	0540543	1	70	2	1	16.0337	0	80	0	100.44	4.9	2	2	1	1	1	0	0	0	0	0
054054307001	0540543070	0540543	0	49	2	1	27.8031	2	94	1	96.48	5.7	0	1	1	2	1	0	0	0	0	0
054054308002	0540543080	0540543	0	49	1	1	27.1263	1	100	1	108.18	5.4	0	0	0	3	1	1	0	0	1	1
054054309001	0540543090	0540543	1	58	1	0	20.9483	0	85	0	95.22	5.8	2	2	0	2	1	0	0	0	0	0
054054310001	0540543100	0540543	0	61	1	0	24.1617	1	88	1	122.76	5.1	0	0	0	3	1	1	0	0	0	0
054054311001	0540543110	0540543	1	64	1	1	21.5571	0	85	0	145.62	5.3	2	2	1	2	1	0	1	1	0	1
054054314002	0540543140	0540543	0	61	0	1	22.4714	0	84	1	122.58	6.2	2	0	0	2	1	0	0	0	0	0
054054314001	0540543140	0540543	1	64	1	1	19.5649	0	78	0	99	5.3	2	2	0	2	1	1	0	0	0	0
054054316002	0540543160	0540543	0	64	1	1	23.1489	1	88	1	99	5.2	0	0	0	3	1	0	0	0	0	0
054054317002	0540543170	0540543	1	49	2	1	23.7769	1	89	0	150.84	5.2	2	2	0	3	1	0	1	1	0	1
054054322001	0540543220	0540543	1	82	1	0	18.9532	0	77	0	92.7	4.9	1	2	0	1	1	1	0	0	0	0
054054323002	0540543230	0540543	0	50	1	1	21.4222	0	82	1	94.5	5.1	0	0	0	3	1	0	0	0	0	0
054054324002	0540543240	0540543	0	59	1	1	26.8828	1	101	1	127.8	5.3	0	0	0	3	1	1	0	1	1	1
054054325002	0540543250	0540543	1	64	1	1	22.2356	0	82	0	115.02	5.3	2	2	0	3	1	0	0	0	0	0
054054326001	0540543260	0540543	0	62	1	0	22.4495	0	72	0	103.86	4.9	0	0	1	1	1	1	0	0	0	0
054054327002	0540543270	0540543	1	65	1	1	20.1172	0	81	0	108.36	5.4	2	2	1	2	1	1	0	0	0	0
054054329002	0540543290	0540543	1	67	3	1	19.563	0	67	0	97.02	5.4	2	2	1	3	1	0	0	0	0	0
054054329001	0540543290	0540543	0	61	1	1	21.6855	0	83	1	99.54	5.6	0	2	1	3	1	0	0	0	0	0
054054332001	0540543320	0540543	1	62	1	1	23.2754	1	87	0	114.3	5.4	0	0	1	3	1	1	0	0	0	0
054054332002	0540543320	0540543	0	61	0	1	23.6938	1	89	1	88.2	5.1	0	0	1	3	1	1	0	0	0	0
054249102002	0542491020	0542491	0	52	2	1	23.7651	1	87	1	104.04	5.8	0	0	0	1	0	0	0	0	0	0
054249103001	0542491030	0542491	0	69	1	0	18.5354	0	75	0	94.68	5.5	0	0	1	1	0	0	0	0	0	0
054249104002	0542491040	0542491	1	61	1	1	20.8805	0	83.4	0	179.46	4.9	2	0	1	1	0	0	1	1	0	1
054249105002	0542491050	0542491	1	50	0	1	20.9407	0	77.1	0	103.5	5.2	2	1	0	2	0	0	0	0	0	0
054249105001	0542491050	0542491	0	50	1	1	22.2963	0	74.5	0	106.92	5.4	0	0	0	2	0	1	0	0	0	0
054249106002	0542491060	0542491	0	46	1	1	26.4015	1	89	1	88.2	5.4	0	0	1	3	0	0	0	0	0	0
054249106001	0542491060	0542491	1	44	1	1	26.083	1	88.8	0	99.72	5.6	2	0	0	3	0	1	0	0	0	0
054249107002	0542491070	0542491	1	51	1	1	26.1461	1	88.8	0	205.56	6.1	2	2	0	2	0	0	1	1	0	1
054249108001	0542491080	0542491	0	48	0	1	28.4641	2	87.8	1	128.52	5.3	0	0	0	1	0	1	1	1	0	1
054249109001	0542491090	0542491	1	48	1	1	22.5436	0	84.9	0	124.74	5.2	2	2	0	1	0	0	0	0	0	0
054249110001	0542491100	0542491	1	72	0	1	20.4401	0	79	0	106.56	5.5	0	0	0	1	0	1	0	0	0	0
054249110002	0542491100	0542491	0	69	0	1	20.3101	0	76	0	99.9	5.8	0	1	0	1	0	1	0	0	0	0
054249111002	0542491110	0542491	0	52	0	1	19.1239	0	69	0	96.66	5.5	0	0	0	1	0	1	0	0	0	0
054249112002	0542491120	0542491	0	53	0	1	26.7848	1	86	1	118.62	5.8	0	0	1	1	0	0	0	0	0	0
054249113002	0542491130	0542491	1	64	1	1	20.9142	0	74.8	0	124.38	5.4	2	0	1	3	0	0	0	0	0	0
054249113001	0542491130	0542491	0	62	0	1	22.8965	0	84.8	1	157.5	5.8	0	0	0	3	0	0	1	1	0	1
054249114001	0542491140	0542491	0	45	1	1	21.6292	0	83	1	133.02	5.4	0	1	0	1	0	0	1	1	0	1
054249115001	0542491150	0542491	0	48	2	1	17.7604	0	64.5	0	97.2	5.2	0	0	1	1	0	0	0	0	0	0
054249201001	0542492010	0542492	1	62	1	1	30.1567	2	105	1	125.28	5.9	1	2	1	1	0	1	0	0	0	0
054249201002	0542492010	0542492	0	65	1	1	21.3148	0	82	1	105.66	5.6	0	0	0	1	0	0	0	0	0	0
054249202001	0542492020	0542492	0	64	1	1	20.9321	0	79.8	0	112.14	5.6	0	0	1	1	0	0	0	0	0	0
054249203001	0542492030	0542492	1	49	1	1	20.5913	0	74	0	96.3	5.1	2	2	0	2	0	0	0	0	0	0
054249203002	0542492030	0542492	0	48	0	1	20.0398	0	69	0	154.26	6.9	0	0	1	2	0	0	1	1	0	1
054249204001	0542492040	0542492	0	58	1	1	25.1143	1	84.8	1	153	5.8	0	0	0	2	0	1	1	1	0	1
054249204002	0542492040	0542492	1	59	1	1	20.7608	0	80	0	84.6	5.2	0	1	0	2	0	0	0	0	0	0
054249208002	0542492080	0542492	0	65	0	1	22.3943	0	83	1	116.28	5.8	0	0	1	2	0	0	0	0	0	0
054249210001	0542492100	0542492	1	63	1	1	20.9437	0	80	0	134.64	5.4	2	0	0	1	0	0	1	1	0	1
054249212002	0542492120	0542492	1	74	2	1	21.0402	0	80	0	110.7	5.7	2	0	0	1	0	0	0	0	0	0
054249212001	0542492120	0542492	0	71	2	1	20.0679	0	79.8	0	93.96	5.7	0	0	1	1	0	1	0	0	0	0
054249213002	0542492130	0542492	0	58	0	1	22.2878	0	79	0	153.54	5.7	0	0	0	1	0	0	1	1	0	1
054249214001	0542492140	0542492	0	64	0	0	22.8	0	72.4	0	120.06	5.3	0	0	1	1	0	1	0	0	0	0
054249215001	0542492150	0542492	0	45	2	1	27.0544	1	82	1	99.36	5.2	0	0	0	1	0	1	0	0	0	0
054249216001	0542492160	0542492	1	50	0	0	21.9732	0	74	0	130.32	5.1	0	0	0	1	0	0	1	1	0	1
054249217001	0542492170	0542492	1	62	1	0	22.0721	0	78	0	86.4	5.5	0	0	1	1	0	0	0	0	0	0
054249218001	0542492180	0542492	0	79	0	0	25.0668	1	94	1	151.92	6	0	0	0	1	0	1	1	1	0	1
054249219001	0542492190	0542492	1	76	1	0	22.435	0	82	0	141.3	5.4	2	2	0	1	0	0	1	1	0	1
054249220001	0542492200	0542492	0	85	0	0	18.052	0	75	0	137.16	5.2	0	0	0	3	0	0	1	1	0	1
054249224001	0542492240	0542492	0	67	1	1	20.727	0	82.6	1	115.2	5.8	0	0	0	1	0	0	0	0	0	0
054249224002	0542492240	0542492	1	69	1	1	20.6325	0	80	0	101.16	5.5	0	1	0	1	0	0	0	0	0	0
054249301001	0542493010	0542493	0	61	1	1	20.9142	0	71	0	93.06	5.3	0	0	1	2	1	0	0	0	0	0
054249301002	0542493010	0542493	1	64	0	1	17.8034	0	77.1	0	77.76	5.3	2	2	0	2	1	0	0	0	0	0
054249302002	0542493020	0542493	1	74	2	1	16.2661	0	69.8	0	93.96	5.2	2	0	0	2	1	0	0	0	0	0
054249303001	0542493030	0542493	1	52	2	1	19.7314	0	71.8	0	100.8	5.5	0	0	0	3	1	0	0	0	0	0
054249304002	0542493040	0542493	0	48	2	1	26.4853	1	95.2	1	95.04	5.2	0	1	0	3	1	1	0	0	0	0
054249305001	0542493050	0542493	0	71	2	1	24.9778	1	85.5	1	120.06	5.5	0	0	1	3	1	0	0	0	0	0
054249305002	0542493050	0542493	1	73	2	1	19.6896	0	78.1	0	105.66	5.4	2	0	1	3	1	1	0	0	0	0
054249307001	0542493070	0542493	0	56	0	1	27.9421	2	80	1	94.5	5.5	0	0	0	3	1	0	0	0	0	0
054249308001	0542493080	0542493	0	75	0	0	27.3743	1	96	1	92.34	5.4	0	0	0	1	1	1	0	0	0	0
054249309001	0542493090	0542493	0	69	0	0	18.5957	0	74	0	91.98	5.3	0	0	0	1	1	0	0	0	0	0
054249310002	0542493100	0542493	1	56	3	1	19.2639	0	76	0	93.6	5	1	0	0	3	1	0	0	0	0	0
054249310001	0542493100	0542493	0	52	1	1	24.813	1	83	1	104.22	5.6	0	0	0	3	1	0	0	0	0	0
054249311002	0542493110	0542493	0	55	2	1	19.3728	0	66	0	188.28	10.6	0	0	0	3	1	0	0	1	1	1
054249312001	0542493120	0542493	0	48	2	1	20.3593	0	75.1	0	96.48	5.3	0	0	0	3	1	0	0	0	0	0
054249312002	0542493120	0542493	1	51	1	1	23.5826	1	86.8	0	109.08	5.5	2	1	0	3	1	0	0	0	0	0
054249315002	0542493150	0542493	1	58	1	1	25.5588	1	94.1	1	100.26	5.2	1	2	1	1	1	0	0	0	0	0
054249316002	0542493160	0542493	0	40	1	1	24.3113	1	77.4	0	107.64	5.3	0	0	0	1	1	0	0	0	0	0
054249317001	0542493170	0542493	0	70	0	0	13.2426	0	75	0	107.46	5.5	0	0	0	1	1	1	0	0	0	0
056043101002	0560431010	0560431	1	59	1	1	22.1763	0	84.8	0	98.46	5.4	2	0	1	1	0	1	0	0	0	0
056043101001	0560431010	0560431	0	58	0	1	26.0608	1	94.9	1	124.2	6.1	0	0	1	1	0	1	0	0	0	0
056043102001	0560431020	0560431	1	56	2	1	24.2989	1	90	1	102.42	5.4	2	2	0	2	0	0	0	0	1	1
056043106002	0560431060	0560431	0	51	2	1	28.3423	2	101.6	1	108.72	5.3	0	2	0	2	0	0	0	0	0	0
056043106001	0560431060	0560431	1	53	2	1	23.62	1	80	0	106.02	4.9	2	2	0	2	0	0	0	0	0	0
056043109002	0560431090	0560431	1	67	1	1	24.9487	1	82.4	0	97.38	5.6	2	0	1	1	0	0	0	0	0	0
056043109001	0560431090	0560431	0	62	1	1	25.4069	1	86.8	1	92.7	5.3	0	0	1	1	0	1	0	0	0	0
056043110001	0560431100	0560431	0	78	0	0	24.9053	1	87.6	1	87.84	5.4	0	0	0	1	0	1	0	0	0	0
056043112002	0560431120	0560431	1	83	1	1	23.8384	1	95	1	134.46	5.5	0	0	0	2	0	0	1	1	0	1
056043112001	0560431120	0560431	0	82	0	1	22.1521	0	88	1	109.98	5.1	0	0	0	2	0	1	0	0	0	0
056043114001	0560431140	0560431	0	65	1	0	20.5203	0	80	1	96.12	5.6	0	0	0	2	0	0	0	0	0	0
056043116002	0560431160	0560431	1	68	1	1	24.5826	1	89	0	122.4	5.3	2	2	1	1	0	1	0	0	0	0
056043116001	0560431160	0560431	0	65	2	1	25.134	1	89	1	137.34	5.2	0	0	1	1	0	0	1	1	0	1
056043117002	0560431170	0560431	1	76	1	1	22.6566	0	82	0	121.32	5.7	2	2	1	1	0	1	0	0	0	0
056043118001	0560431180	0560431	0	64	1	1	25.7392	1	82	1	603.72	12.7	0	0	1	3	0	1	1	1	0	1
056043119001	0560431190	0560431	1	64	1	1	24.2415	1	80.2	0	138.06	5.5	0	0	0	1	0	1	1	1	0	1
056043121001	0560431210	0560431	0	78	0	1	28.2179	2	97	1	81.54	5.7	0	0	0	1	0	1	0	0	0	0
056043124001	0560431240	0560431	0	74	0	1	19.9103	0	77.3	0	408.96	5.9	0	0	0	1	0	1	1	1	0	1
056043126002	0560431260	0560431	0	53	0	1	21.8222	0	70	0	141.3	5.2	0	0	0	3	0	0	1	1	0	1
056043201001	0560432010	0560432	0	64	1	1	26.14	1	95	1	124.02	6.3	0	0	1	1	0	0	0	0	0	0
056043201002	0560432010	0560432	1	69	1	1	22.0105	0	84	0	118.44	6.3	2	2	0	1	0	1	0	0	0	0
056043203001	0560432030	0560432	1	63	1	1	19.3203	0	75.6	0	77.58	5.6	2	2	1	1	0	0	0	0	0	0
056043203002	0560432030	0560432	0	63	0	1	21.1094	0	85.2	1	140.04	5.4	0	0	1	1	0	1	0	1	1	1
056043205001	0560432050	0560432	1	73	1	1	29.0145	2	91.6	1	109.44	5.6	2	0	1	3	0	0	0	0	0	0
056043205002	0560432050	0560432	0	67	0	1	23.1262	1	84.4	1	109.08	5.7	0	0	1	3	0	0	0	0	0	0
056043206002	0560432060	0560432	1	55	2	1	26.242	1	87.4	0	139.86	5.9	2	0	1	1	0	1	1	1	0	1
056043206001	0560432060	0560432	0	53	1	1	28.0152	2	88.4	1	124.92	5.8	0	0	1	1	0	0	0	0	0	0
056043208001	0560432080	0560432	0	68	1	0	23.4546	1	80.2	1	95.4	5.4	0	0	1	1	0	1	0	0	0	0
056043209001	0560432090	0560432	0	57	0	1	25.5798	1	88.8	1	138.6	7	0	0	1	1	0	0	1	1	0	1
056043209002	0560432090	0560432	1	56	1	1	22.4987	0	79.6	0	85.86	6	1	2	1	1	0	0	0	0	0	0
056043210002	0560432100	0560432	1	52	2	1	24.8858	1	91.2	1	116.1	5.5	0	0	0	2	0	0	0	0	0	0
056043211002	0560432110	0560432	1	56	1	1	19.167	0	74	0	102.42	5.2	2	2	0	1	0	1	0	0	0	0
056043211001	0560432110	0560432	0	41	1	1	20.5159	0	82	1	107.46	4.9	0	2	0	1	0	0	0	0	0	0
056043212002	0560432120	0560432	1	73	0	1	21.5848	0	80.4	0	95.58	5.4	2	2	1	1	0	0	0	0	0	0
056043213001	0560432130	0560432	1	63	1	1	25.8505	1	92.8	1	117.18	5.7	0	0	0	1	0	0	0	0	0	0
056043214001	0560432140	0560432	0	66	0	0	27.3023	1	89.4	1	155.52	5.9	0	0	0	2	0	0	1	1	0	1
056043215002	0560432150	0560432	1	74	1	1	18.2707	0	70.8	0	97.92	5.1	2	2	0	1	0	0	0	0	0	0
056043215001	0560432150	0560432	0	67	1	1	18.692	0	72.2	0	114.66	4.9	1	2	1	1	0	0	0	0	0	0
056043216001	0560432160	0560432	0	48	1	1	27.3113	1	90	1	106.56	5.1	0	2	0	2	0	1	0	0	0	0
056043217001	0560432170	0560432	0	68	0	1	31.9349	2	106.6	1	135.54	6.1	0	0	1	2	0	1	1	1	0	1
056043217002	0560432170	0560432	1	78	0	1	24.5989	1	85.4	0	133.74	5.7	0	0	1	2	0	1	1	1	0	1
056043218002	0560432180	0560432	1	57	1	1	30.7483	2	102	1	113.94	5.5	1	2	0	2	0	1	0	0	0	0
056043219001	0560432190	0560432	1	62	1	1	21.1362	0	77.4	0	94.68	5.6	2	2	1	1	0	1	0	0	0	0
056043219002	0560432190	0560432	0	60	0	1	20.1431	0	74.6	0	112.14	5.6	0	0	0	1	0	1	0	0	0	0
056043220002	0560432200	0560432	0	47	0	1	20.4561	0	80.4	1	129.06	5.1	0	2	0	1	0	0	1	1	0	1
056043221001	0560432210	0560432	1	75	1	0	19.8765	0	75.6	0	77.4	5.2	1	2	0	1	0	1	0	0	0	0
056043222002	0560432220	0560432	1	68	1	1	20.5279	0	84	0	108	4.8	1	1	0	1	0	0	0	0	0	0
056043222001	0560432220	0560432	0	66	0	1	21.3962	0	83	1	99.18	5.6	0	0	0	1	0	0	0	0	0	0
056043223002	0560432230	0560432	1	73	2	1	17.4276	0	70	0	95.04	5.8	2	0	0	1	0	0	0	0	0	0
056043223001	0560432230	0560432	0	64	1	1	26.1639	1	88	1	104.4	5.4	0	0	0	1	0	0	0	0	0	0
056043224002	0560432240	0560432	1	53	1	1	20.1099	0	78	0	119.34	6.1	1	2	1	1	0	0	0	0	0	0
056043225001	0560432250	0560432	1	68	1	0	29.1412	2	95	1	124.38	5.5	1	2	0	1	0	0	0	0	0	0
056043227001	0560432270	0560432	1	54	2	1	21.4472	0	80	0	100.98	5.8	2	2	0	2	0	0	0	0	0	0
056043301001	0560433010	0560433	1	48	1	1	32.6802	2	109	1	171.54	7.7	0	0	0	1	0	1	1	1	0	1
056043301002	0560433010	0560433	0	46	1	1	29.2582	2	92	1	121.5	6.1	0	0	0	1	0	0	0	0	0	0
056043302001	0560433020	0560433	0	70	1	1	23.7743	1	92.4	1	93.06	5.7	0	0	1	1	0	0	0	0	0	0
056043302002	0560433020	0560433	1	72	1	1	23.3647	1	77.2	0	130.14	5.3	0	0	1	1	0	1	1	1	0	1
056043303002	0560433030	0560433	0	54	0	1	22.9686	0	84	1	91.08	5.4	0	0	1	1	0	1	0	0	0	0
056043303001	0560433030	0560433	1	56	2	1	20.2755	0	81	0	111.6	5.5	2	1	0	1	0	0	0	0	0	0
056043304002	0560433040	0560433	1	56	2	1	23.3975	1	80.2	0	95.58	5.1	0	2	1	2	0	0	0	0	0	0
056043304001	0560433040	0560433	0	48	1	1	24.7961	1	80.4	1	98.64	5.3	0	2	1	2	0	0	0	0	0	0
056043305002	0560433050	0560433	0	64	0	1	29.0588	2	97.2	1	113.94	5.3	0	0	0	2	0	1	0	0	0	0
056043306002	0560433060	0560433	0	49	1	1	25.7571	1	96	1	96.66	5.5	0	1	0	2	0	0	0	0	0	0
056043306001	0560433060	0560433	1	58	1	1	27.2096	1	92	1	187.38	8.3	1	1	1	2	0	0	0	1	1	1
056043307001	0560433070	0560433	0	66	0	0	18.2101	0	74	0	97.2	5.5	0	2	1	1	0	0	0	0	0	0
056043308002	0560433080	0560433	0	76	0	1	22.7291	0	94	1	105.84	5.3	0	0	1	1	0	1	0	0	0	0
056043308001	0560433080	0560433	1	77	1	1	24.5727	1	93	1	128.88	5.2	1	2	1	1	0	1	1	1	0	1
056043309002	0560433090	0560433	0	63	1	1	28.3717	2	100.4	1	155.88	7.2	0	0	0	3	0	1	1	1	0	1
056043310002	0560433100	0560433	0	66	1	1	24.4264	1	89	1	106.74	5.4	0	2	1	1	0	0	0	0	0	0
056043311001	0560433110	0560433	0	48	2	1	24.1112	1	86.4	1	121.5	5.6	0	0	1	2	0	0	0	0	0	0
056043311002	0560433110	0560433	1	53	2	1	26.9478	1	94.2	1	131.22	5	0	2	0	2	0	0	1	1	0	1
056043312002	0560433120	0560433	0	56	1	1	27.2033	1	87	1	96.84	5.4	0	0	0	2	0	0	0	0	0	0
056043312001	0560433120	0560433	1	60	2	1	28.4064	2	95	1	105.12	5.4	2	2	0	2	0	1	0	0	0	0
056043313001	0560433130	0560433	0	49	0	1	27.1231	1	89.8	1	162	5.7	0	0	0	2	0	1	1	1	0	1
056043314002	0560433140	0560433	1	46	1	1	26.1991	1	94	1	111.6	5.6	0	2	0	3	0	0	0	0	0	0
056043314001	0560433140	0560433	0	47	2	1	23.9785	1	83	1	97.38	5.1	0	1	1	3	0	0	0	0	0	0
056043315001	0560433150	0560433	0	55	0	1	21.3872	0	83	1	93.78	5.2	0	2	0	2	0	0	0	0	0	0
056043315002	0560433150	0560433	1	59	2	1	22.3647	0	85	0	104.4	5.6	2	2	0	2	0	0	0	0	0	0
056043316001	0560433160	0560433	0	59	1	1	25.4971	1	79.6	0	103.32	5.4	0	0	1	1	0	0	0	0	1	1
056043316002	0560433160	0560433	1	63	0	1	25.5051	1	87.6	0	106.92	5.4	0	0	1	1	0	1	0	0	0	0
056043317001	0560433170	0560433	0	76	0	1	19.778	0	78.4	0	111.96	6.2	0	0	1	1	0	1	0	0	0	0
056043317002	0560433170	0560433	1	80	1	1	23.169	1	91.2	1	111.24	5.6	2	2	0	1	0	1	0	0	0	0
056043318001	0560433180	0560433	0	47	2	1	24.4256	1	78.8	0	112.14	5.7	0	0	1	1	0	0	0	0	0	0
056043318002	0560433180	0560433	1	57	1	1	26.9424	1	88.4	0	112.32	5.3	1	2	0	1	0	0	0	0	0	0
056043320002	0560433200	0560433	0	44	0	1	26.545	1	89	1	95.94	4.8	0	0	0	1	0	0	0	0	0	0
056043320001	0560433200	0560433	1	46	2	1	24.3609	1	86	0	126.72	5.6	0	1	0	1	0	0	1	1	0	1
056043321001	0560433210	0560433	1	64	1	0	21.5144	0	82.2	0	98.28	4.7	2	0	1	1	0	1	0	0	0	0
056043322001	0560433220	0560433	1	59	2	1	19.8049	0	71.2	0	118.8	5.9	2	2	0	1	0	0	0	0	0	0
056043322002	0560433220	0560433	0	58	1	1	16.801	0	75.8	0	109.98	5.2	0	2	1	1	0	0	0	0	0	0
056043323002	0560433230	0560433	1	60	1	1	22.0124	0	79	0	120.06	5.8	0	0	1	1	0	0	0	0	0	0
056043324001	0560433240	0560433	1	66	2	1	30.1634	2	100	1	105.66	5.4	2	0	1	1	0	1	0	0	0	0
056043324002	0560433240	0560433	0	65	1	1	25.5591	1	98	1	96.3	4.9	0	2	0	1	0	0	0	0	0	0
056059101001	0560591010	0560591	1	64	1	0	25.5573	1	92	1	116.28	5.4	1	2	0	1	0	1	0	0	1	1
056059104001	0560591040	0560591	1	68	1	1	27.8358	2	98.1	1	91.8	5.2	0	0	1	1	0	0	0	0	0	0
056059105002	0560591050	0560591	1	55	2	1	20.1435	0	75.6	0	163.8	5.5	2	2	0	1	0	0	1	1	0	1
056059105001	0560591050	0560591	0	48	0	1	25.3346	1	90.4	1	133.92	5.1	0	0	0	1	0	0	1	1	0	1
056059106001	0560591060	0560591	1	56	1	1	24.1237	1	84.1	0	94.14	5.1	1	0	0	3	0	0	0	0	0	0
056059107002	0560591070	0560591	0	59	0	1	25.0382	1	93.8	1	306	7.7	0	0	1	2	0	0	0	1	1	1
056059108002	0560591080	0560591	1	54	1	1	26.9882	1	91.8	1	88.38	5	2	0	0	1	0	0	0	0	0	0
056059109002	0560591090	0560591	0	57	0	1	21.9373	0	81.1	1	164.16	5.3	0	0	1	1	0	0	1	1	0	1
056059109001	0560591090	0560591	1	56	1	1	22.6347	0	78.4	0	130.14	4.8	2	2	0	1	0	0	1	1	0	1
056059110001	0560591100	0560591	1	65	1	1	25.3103	1	88.9	0	122.94	5.7	2	2	0	1	0	1	0	0	0	0
056059112001	0560591120	0560591	1	64	2	1	25.011	1	79.6	0	101.16	5.4	0	2	0	2	0	0	0	0	0	0
056059113001	0560591130	0560591	0	67	1	1	21.6227	0	77.4	0	97.92	5	0	2	0	2	0	0	0	0	0	0
056059114001	0560591140	0560591	0	55	0	0	28.891	2	95.8	1	112.14	6.7	0	0	0	1	0	0	1	1	0	1
056059118002	0560591180	0560591	0	61	0	1	23.7832	1	84.3	1	88.2	5.2	0	0	0	2	0	0	0	0	0	0
056059118001	0560591180	0560591	1	62	1	1	25.3941	1	98	1	109.62	5.4	2	2	1	2	0	0	0	0	0	0
056059119002	0560591190	0560591	0	47	0	1	27.86	2	96.4	1	100.26	5	0	0	0	1	0	0	0	0	0	0
056059119001	0560591190	0560591	1	45	1	1	25.6616	1	86.6	0	108.54	5.2	2	0	0	1	0	0	0	0	0	0
056059120001	0560591200	0560591	0	50	1	1	21.6304	0	75.5	0	107.46	5.7	0	0	0	1	0	0	0	0	0	0
056059201001	0560592010	0560592	0	55	0	1	23.1956	1	79.8	0	100.8	5.7	0	0	0	1	0	1	0	0	0	0
056059201002	0560592010	0560592	1	58	2	1	23.6278	1	85.8	0	216.36	5.9	0	2	0	1	0	1	1	1	0	1
056059202001	0560592020	0560592	1	63	1	0	22.0128	0	81	0	129.42	5.8	2	0	1	1	0	1	1	1	0	1
056059203001	0560592030	0560592	0	75	0	0	23.8715	1	89.8	1	102.6	5	0	2	0	1	0	0	0	0	0	0
056059204001	0560592040	0560592	0	56	0	1	22.876	0	82.5	1	89.46	5	0	2	0	2	0	0	0	0	0	0
056059204002	0560592040	0560592	1	56	1	1	30.2403	2	98.3	1	99.54	5	1	2	0	2	0	0	0	0	0	0
056059205001	0560592050	0560592	1	64	1	1	23.2049	1	87.2	0	93.96	5.5	1	2	0	2	0	0	0	0	0	0
056059205002	0560592050	0560592	0	67	0	1	22.9916	0	88.4	1	78.3	4.6	0	0	0	2	0	1	0	0	0	0
056059206001	0560592060	0560592	1	74	1	0	21.0528	0	81.4	0	93.24	5.4	2	2	1	1	0	0	0	0	0	0
056059209001	0560592090	0560592	0	56	0	1	26.1096	1	94	1	106.92	5.2	0	0	0	3	0	0	0	0	0	0
056059210002	0560592100	0560592	0	44	1	1	24.0262	1	82.6	1	88.74	5.1	0	0	0	2	0	0	0	0	0	0
056059211001	0560592110	0560592	1	76	1	1	18.9328	0	69.8	0	179.46	5.5	2	0	0	2	0	1	1	1	0	1
056059212001	0560592120	0560592	0	60	0	1	23.6078	1	85.4	1	92.52	5.5	0	0	0	1	0	0	0	0	0	0
056059213001	0560592130	0560592	1	63	0	0	21.451	0	81.5	0	92.88	5.9	0	0	0	1	0	1	0	0	0	0
056059216002	0560592160	0560592	0	59	0	1	25.3958	1	83	1	99.9	5.6	0	0	1	1	0	1	0	0	0	0
056059217002	0560592170	0560592	1	59	0	1	24.8349	1	90.2	1	99.36	5.3	0	2	0	2	0	0	0	0	0	0
056059217001	0560592170	0560592	0	59	0	1	20.6685	0	80.6	1	85.14	5.2	0	0	0	2	0	0	0	0	0	0
056059218001	0560592180	0560592	1	59	1	1	26.4799	1	93.8	1	76.14	5.5	0	0	1	2	0	0	0	0	0	0
056059218002	0560592180	0560592	0	57	0	1	23.23	1	87	1	95.76	5	0	0	0	2	0	0	0	0	0	0
056059219001	0560592190	0560592	1	49	2	1	26.84	1	98.1	1	94.5	4.8	2	2	0	3	0	0	0	0	0	0
056059220002	0560592200	0560592	1	65	1	1	24.4123	1	88.2	0	107.46	5.8	2	2	1	1	0	0	0	0	0	0
056059220001	0560592200	0560592	0	63	0	1	27.5106	2	96.8	1	106.92	5.2	0	0	1	1	0	0	0	0	0	0
056059222002	0560592220	0560592	1	59	1	1	19.9493	0	78.9	0	122.4	5	2	2	0	2	0	1	0	0	0	0
056059222001	0560592220	0560592	0	59	1	1	23.5246	1	93.6	1	176.04	5	0	0	0	2	0	0	1	1	0	1
056059224002	0560592240	0560592	0	63	0	1	24.483	1	82.3	1	90.54	5.2	0	0	0	1	0	1	0	0	0	0
056059225001	0560592250	0560592	1	59	1	0	20.1406	0	80.1	0	119.88	5.5	2	2	0	1	0	0	0	0	0	0
056059301002	0560593010	0560593	0	49	2	1	24.1774	1	93.2	1	92.88	6	0	0	1	3	0	0	0	0	0	0
056059302001	0560593020	0560593	1	48	1	1	19.161	0	72.3	0	86.4	5.3	2	2	0	2	0	0	0	0	0	0
056059302002	0560593020	0560593	0	46	0	1	25.7711	1	91.1	1	101.88	5	0	0	0	2	0	0	0	0	0	0
056059303002	0560593030	0560593	1	47	1	1	26.1643	1	88.4	0	104.58	5.8	2	0	0	3	0	0	0	0	0	0
056059303001	0560593030	0560593	0	44	1	1	22.8531	0	74.6	0	127.98	5.2	0	0	0	3	0	0	1	1	0	1
056059307001	0560593070	0560593	0	64	0	0	22.951	0	74.2	0	113.94	5.8	0	0	0	1	0	0	0	0	0	0
056059308001	0560593080	0560593	1	71	0	0	21.3897	0	81.3	0	106.56	5.3	1	0	1	1	0	0	0	0	0	0
056059311001	0560593110	0560593	0	55	0	0	24.4414	1	82	1	104.58	5.3	0	0	0	1	0	0	0	0	0	0
056059313001	0560593130	0560593	1	65	1	1	22.8844	0	86	0	87.3	5.5	2	2	0	2	0	0	0	0	0	0
056059313002	0560593130	0560593	0	65	0	1	22.3283	0	78.6	0	103.68	5.4	0	0	0	2	0	0	0	0	0	0
056059316001	0560593160	0560593	0	64	1	1	19.5583	0	81.2	1	101.88	5.4	0	2	0	2	0	0	0	0	0	0
056059316002	0560593160	0560593	1	62	1	1	21.7212	0	90	1	94.86	5.8	0	0	1	2	0	0	0	0	0	0
056302101001	0563021010	0563021	1	59	1	1	25.9488	1	88	0	111.96	5.6	1	0	1	1	1	1	0	0	0	0
056302101002	0563021010	0563021	0	61	0	1	29.8577	2	94	1	97.38	5.1	0	0	1	1	1	1	0	0	0	0
056302104001	0563021040	0563021	1	58	1	1	22.4118	0	84.4	0	105.48	5.3	2	0	0	3	1	1	0	0	0	0
056302104002	0563021040	0563021	0	59	1	1	25.2872	1	91.6	1	259.38	7.9	0	0	0	3	1	1	0	1	1	1
056302105002	0563021050	0563021	1	45	2	1	31.8708	2	98	1	85.14	4.7	1	0	1	2	1	1	0	0	1	1
056302105001	0563021050	0563021	0	38	1	1	25.6	1	78	0	112.68	4.7	0	0	0	2	1	0	0	0	0	0
056302106001	0563021060	0563021	0	46	3	1	20.4925	0	73	0	92.16	4.8	0	0	0	3	1	0	0	0	0	0
056302106002	0563021060	0563021	1	52	2	1	26.8116	1	90	1	103.14	5.6	1	1	0	3	1	0	0	0	0	0
056302107001	0563021070	0563021	1	56	2	1	27.1755	1	90	1	101.7	5.2	2	0	0	3	1	1	0	0	0	0
056302107002	0563021070	0563021	0	56	1	1	24.4471	1	96	1	96.3	5.8	0	0	0	3	1	1	0	0	0	0
056302108001	0563021080	0563021	1	57	2	1	27.0361	1	93	1	105.3	5.3	2	2	0	2	1	0	0	0	0	0
056302109001	0563021090	0563021	0	58	1	1	22.3943	0	83	1	102.96	5.2	0	2	0	3	1	0	0	0	0	0
056302110002	0563021100	0563021	1	63	1	1	28.2252	2	97.6	1	89.64	5.3	2	1	0	2	1	1	0	0	0	0
056302110001	0563021100	0563021	0	60	0	1	25.7553	1	92.8	1	102.6	5.4	0	0	0	2	1	0	0	0	0	0
056302111001	0563021110	0563021	0	67	1	0	20.4925	0	72	0	91.62	5.2	0	0	0	1	1	1	0	0	0	0
056302112002	0563021120	0563021	0	54	2	1	22.8477	0	72	0	101.52	4.8	0	0	0	2	1	1	0	0	0	0
056302112001	0563021120	0563021	1	55	2	1	23.7823	1	87.2	0	103.68	4.9	0	2	0	2	1	0	0	0	0	0
056302115002	0563021150	0563021	0	60	1	1	26.2864	1	89.8	1	118.8	5	0	0	0	2	1	1	0	0	0	0
056302115001	0563021150	0563021	1	67	0	1	28.6092	2	98.6	1	92.34	5.9	2	0	0	2	1	1	0	0	0	0
056302116002	0563021160	0563021	0	55	1	1	19.7366	0	81.6	1	104.58	5.1	0	0	1	3	1	0	0	0	0	0
056302116001	0563021160	0563021	1	57	1	1	19.4699	0	75.4	0	109.98	5.5	2	2	1	3	1	0	0	0	0	0
056302117002	0563021170	0563021	0	48	1	1	22.6894	0	75	0	102.6	5.1	0	0	1	2	1	0	0	0	0	0
056302117001	0563021170	0563021	1	45	1	1	28.5255	2	94	1	545.58	7	1	2	1	2	1	0	1	1	0	1
056302118002	0563021180	0563021	0	46	1	1	23.8924	1	85.2	1	109.08	5	0	0	1	2	1	0	0	0	0	0
056302120001	0563021200	0563021	1	55	2	1	21.9718	0	75	0	100.08	5.7	2	0	1	3	1	0	0	0	0	0
056302123002	0563021230	0563021	1	59	1	1	26.9692	1	99.6	1	114.84	5.1	2	0	1	3	1	1	0	0	0	0
056302124001	0563021240	0563021	0	70	0	1	22.8269	0	83	1	113.04	5.6	0	0	1	3	1	1	0	0	0	0
056302124002	0563021240	0563021	1	74	1	1	51.1188	2	106	1	110.16	6.1	1	0	0	3	1	1	0	0	0	0
056302125002	0563021250	0563021	0	47	1	1	33.8269	2	109.6	1	93.96	4.7	0	0	1	2	1	0	0	0	0	0
056302126001	0563021260	0563021	1	64	1	1	26.9188	1	88	0	124.2	6	1	2	0	3	1	0	0	0	0	0
056302126002	0563021260	0563021	0	65	1	1	14.9092	0	66	0	105.66	5.1	0	0	1	3	1	0	0	0	0	0
056302127002	0563021270	0563021	1	54	2	1	27.03	1	93.2	1	123.3	6	0	0	0	3	1	0	0	0	0	0
056302127001	0563021270	0563021	0	53	2	1	19.149	0	74.4	0	97.02	5.2	0	0	0	3	1	0	0	0	0	0
056302201001	0563022010	0563022	1	49	2	1	31.6043	2	108	1	126.36	5.6	2	2	0	3	1	1	1	1	0	1
056302201002	0563022010	0563022	0	48	1	1	22.761	0	72	0	98.82	5.5	0	2	0	3	1	1	0	0	0	0
056302202001	0563022020	0563022	0	60	1	0	26.1749	1	99.8	1	102.6	5.5	0	0	0	1	1	0	0	0	0	0
056302203002	0563022030	0563022	1	49	2	1	31.1235	2	110.2	1	99	5.7	2	2	1	3	1	0	0	0	0	0
056302203001	0563022030	0563022	0	50	2	1	22.3247	0	79.8	0	104.22	5.5	0	0	0	3	1	0	0	0	0	0
056302204001	0563022040	0563022	1	64	2	1	20.8192	0	77.8	0	98.46	5.9	1	0	1	1	1	1	0	0	0	0
056302204002	0563022040	0563022	0	62	1	1	26.8882	1	92.8	1	103.14	6.2	0	0	0	1	1	1	0	0	0	0
056302205002	0563022050	0563022	0	56	2	1	20.2913	0	75.6	0	99.18	5	0	1	0	2	1	0	0	0	0	0
056302206002	0563022060	0563022	0	44	2	1	21.795	0	77	0	98.82	4.9	0	0	0	3	1	0	0	0	0	0
056302207002	0563022070	0563022	1	68	2	1	22.7944	0	86.2	0	117.72	5.4	1	2	0	1	1	1	0	0	1	1
056302208002	0563022080	0563022	1	74	0	1	23.7074	1	87.4	0	86.76	5.6	1	0	1	2	1	1	0	0	0	0
056302209001	0563022090	0563022	1	56	1	1	28.4546	2	102.4	1	120.78	5.9	0	1	0	3	1	1	0	0	0	0
056302209002	0563022090	0563022	0	55	2	1	27.0969	1	95.6	1	103.14	5.2	0	0	0	3	1	0	0	0	0	0
056302210001	0563022100	0563022	1	69	1	0	25.0247	1	85	0	104.76	5.1	2	2	1	3	1	1	0	0	0	0
056302211002	0563022110	0563022	1	47	2	1	26.2828	1	94.6	1	110.34	6.3	2	0	0	2	1	0	0	0	0	0
056302211001	0563022110	0563022	0	48	2	1	32.8743	2	101.2	1	103.32	5.4	0	0	0	2	1	0	0	0	0	0
056302213002	0563022130	0563022	1	56	2	1	23.9838	1	81	0	185.58	5.2	2	2	1	2	1	1	1	1	0	1
056302213001	0563022130	0563022	0	47	1	1	25.4291	1	82	1	113.04	4.8	0	0	0	2	1	1	0	0	0	0
056302214001	0563022140	0563022	0	70	1	1	26.6091	1	91.8	1	100.26	5.4	0	0	1	2	1	1	0	0	0	0
056302214002	0563022140	0563022	1	70	1	1	20.0863	0	76	0	100.62	5.4	2	2	1	2	1	0	0	0	0	0
056302215001	0563022150	0563022	0	56	2	1	23.0963	1	74	0	105.12	5.2	0	0	0	3	1	1	0	0	0	0
056302215002	0563022150	0563022	1	56	1	1	23.6609	1	90	1	206.82	6	0	2	0	3	1	0	1	1	0	1
056302216001	0563022160	0563022	0	46	1	1	21.9877	0	73.1	0	116.28	5.7	0	0	1	2	1	0	0	0	0	0
056302217001	0563022170	0563022	1	78	1	0	19.3187	0	76.8	0	103.68	5.3	2	0	0	1	1	0	0	0	0	0
056302218001	0563022180	0563022	0	56	1	1	23.046	1	76	0	157.32	5.2	0	0	0	3	1	0	1	1	0	1
056302301001	0563023010	0563023	1	65	1	1	22.7362	0	78	0	102.24	5.7	2	0	0	3	0	0	0	0	0	0
056302301002	0563023010	0563023	0	65	1	1	21.6327	0	79	0	92.7	4.9	0	1	0	3	0	0	0	0	0	0
056302302002	0563023020	0563023	0	66	0	1	24.6772	1	85.2	1	100.98	5.7	0	0	1	2	0	0	0	0	0	0
056302302001	0563023020	0563023	1	73	1	1	17.2992	0	72.2	0	108.36	5.2	2	0	0	2	0	0	0	0	0	0
056302303001	0563023030	0563023	0	69	1	0	18.4204	0	72.6	0	112.32	5.8	0	0	1	1	0	0	0	0	0	0
056302304001	0563023040	0563023	1	64	1	1	25.8413	1	93	1	103.14	5.3	2	0	0	1	0	0	0	0	0	0
056302304002	0563023040	0563023	0	66	1	1	24.295	1	89.2	1	97.2	5.3	0	0	0	1	0	0	0	0	0	0
056302306002	0563023060	0563023	0	44	2	1	21.2446	0	73.2	0	101.16	5.4	0	0	0	2	0	0	0	0	0	0
056302306001	0563023060	0563023	1	46	2	1	22.2157	0	82	0	99.54	5.3	2	2	1	2	0	0	0	0	0	0
056302307001	0563023070	0563023	1	57	1	1	23.8915	1	76	0	100.44	4.8	2	1	0	2	0	0	0	0	0	0
056302308001	0563023080	0563023	0	71	1	0	22.5316	0	77	0	88.92	5.4	0	0	1	1	0	1	0	0	0	0
056302309001	0563023090	0563023	1	75	0	0	20.2848	0	78	0	89.1	5	0	2	1	2	0	0	0	0	0	0
056302310002	0563023100	0563023	0	63	1	1	18.1277	0	75.8	0	95.4	5.3	0	0	1	1	0	0	0	0	0	0
056302310001	0563023100	0563023	1	64	1	1	24.7079	1	85.8	0	99.36	5.9	2	1	1	1	0	0	0	0	0	0
056302311001	0563023110	0563023	1	80	1	0	19.7078	0	75.2	0	98.82	4.8	2	2	1	1	0	1	0	0	0	0
056302312002	0563023120	0563023	1	76	1	1	26.4513	1	93.6	1	95.4	4.8	2	0	1	1	0	0	0	0	0	0
056302313002	0563023130	0563023	1	62	1	1	22.6326	0	82	0	95.22	4.9	2	0	1	1	0	0	0	0	0	0
056302313001	0563023130	0563023	0	61	0	1	27.7956	2	88	1	98.1	5.9	0	0	1	1	0	0	0	0	0	0
056302314002	0563023140	0563023	1	57	2	1	20.9862	0	76	0	106.92	6.1	2	0	1	1	0	0	0	0	0	0
056302314001	0563023140	0563023	0	58	0	1	25.113	1	90	1	99.18	5.6	0	0	1	1	0	0	0	0	0	0
056302316001	0563023160	0563023	0	85	0	0	18.382	0	72.6	0	106.56	5.5	0	0	1	3	0	0	0	0	0	0
056302317001	0563023170	0563023	1	54	1	0	23.9109	1	80	0	102.6	4.8	1	0	1	2	0	0	0	0	0	0
056302318002	0563023180	0563023	1	59	1	1	21.7757	0	78.2	0	104.4	5.4	2	0	1	2	0	0	0	0	0	0
056302318001	0563023180	0563023	0	61	1	1	18.2365	0	73.2	0	102.06	5.3	0	0	0	2	0	0	0	0	1	1
056302319002	0563023190	0563023	1	54	2	1	25.0595	1	94	1	90.18	5	2	2	0	2	0	0	0	0	0	0
056302319001	0563023190	0563023	0	54	2	1	23.3486	1	84.1	1	90.18	5.8	0	0	1	2	0	0	0	0	0	0
056302320001	0563023200	0563023	0	59	2	0	24.1353	1	74	0	100.8	5.5	0	0	0	3	0	1	0	0	0	0
056302321002	0563023210	0563023	0	56	0	1	21.6239	0	80.1	1	99.72	5.5	0	0	0	2	0	0	0	0	0	0
056302322002	0563023220	0563023	0	65	0	1	15.6402	0	79.2	0	106.56	4.9	2	1	0	1	0	1	0	0	0	0
056302322001	0563023220	0563023	0	66	0	1	21.7311	0	76.7	0	110.16	5.2	0	0	0	1	0	0	0	0	0	0
056302324001	0563023240	0563023	0	64	1	1	25.3982	1	85	1	108.18	5.2	0	0	1	1	0	0	0	0	0	0
056302324002	0563023240	0563023	1	75	1	1	21.7844	0	73	0	102.78	4.8	0	0	0	1	0	0	0	0	0	0
056302325001	0563023250	0563023	0	48	1	1	25.3958	1	82	1	101.16	5.3	0	0	1	1	0	0	0	0	0	0
056302327002	0563023270	0563023	0	61	0	1	17.3212	0	65	0	89.1	4.9	0	0	1	2	0	0	0	0	0	0
056346101001	0563461010	0563461	1	47	1	1	18.026	0	74.6	0	112.5	5.2	2	0	1	3	0	0	0	0	0	0
056346101002	0563461010	0563461	0	49	2	1	26.8609	1	87.4	1	115.38	5.4	0	0	1	3	0	1	0	0	0	0
056346102002	0563461020	0563461	1	59	2	1	20.1953	0	77.2	0	115.38	5.9	2	0	0	1	0	0	0	0	0	0
056346103001	0563461030	0563461	0	54	1	1	20.8274	0	79.5	0	108.9	5.5	0	0	0	1	0	1	0	0	0	0
056346103002	0563461030	0563461	1	56	2	1	25.1787	1	83.2	0	114.3	5.1	2	2	0	1	0	0	0	0	0	0
056346104002	0563461040	0563461	1	56	2	1	27.2957	1	85.5	0	136.62	5.8	2	0	0	1	0	0	1	1	0	1
056346105002	0563461050	0563461	1	58	0	1	25.3508	1	88	0	98.64	5.2	2	1	0	3	0	1	0	0	0	0
056346106001	0563461060	0563461	0	64	1	1	21.4095	0	78.4	0	101.16	5.5	0	0	0	2	0	0	0	0	0	0
056346107001	0563461070	0563461	1	49	1	1	35.748	2	120	1	104.58	5.6	2	0	0	1	0	1	0	0	0	0
056346107002	0563461070	0563461	0	46	2	1	24.2309	1	86.8	1	89.46	5.3	0	0	0	1	0	0	0	0	0	0
056346108001	0563461080	0563461	1	58	1	1	25.1346	1	87.5	0	101.7	5.4	2	2	0	1	0	1	0	0	0	0
056346108002	0563461080	0563461	0	55	0	1	27.3973	1	98	1	105.48	5.7	0	0	0	1	0	1	0	0	0	0
056346109002	0563461090	0563461	0	56	1	1	21.8667	0	81.2	1	115.2	5.3	0	0	0	1	0	0	0	0	0	0
056346109001	0563461090	0563461	1	57	0	1	23.2872	1	82.6	0	115.38	5.1	2	2	0	1	0	0	0	0	0	0
056346110001	0563461100	0563461	0	47	1	1	17.5541	0	78.8	0	99.72	4.9	0	0	1	1	0	0	0	0	0	0
056346111002	0563461110	0563461	1	61	2	1	20.0708	0	72.4	0	102.42	5.1	2	1	0	2	0	0	0	0	0	0
056346112001	0563461120	0563461	1	62	1	1	18.1742	0	77.4	0	90.72	5.3	2	0	1	2	0	0	0	0	0	0
056346113001	0563461130	0563461	0	60	0	1	22.154	0	91	1	123.66	5.8	0	0	0	2	0	0	0	0	0	0
056346113002	0563461130	0563461	1	62	1	1	22.0393	0	86.6	0	154.62	6.8	1	0	0	2	0	1	0	1	1	1
056346114002	0563461140	0563461	0	46	1	1	26.0924	1	79.4	0	116.1	5.1	0	0	0	2	0	0	0	0	0	0
056346115001	0563461150	0563461	1	65	1	1	28.9824	2	84.5	0	106.2	5	0	0	0	1	0	1	0	0	0	0
056346116001	0563461160	0563461	0	57	0	1	23.3685	1	74.6	0	109.44	5.9	0	0	1	3	0	0	0	0	1	1
056346116002	0563461160	0563461	1	55	1	1	17.0606	0	69.8	0	115.92	4.9	2	2	0	3	0	1	0	0	0	0
056346117002	0563461170	0563461	0	46	2	1	32.6618	2	97.5	1	105.84	5.2	0	0	0	1	0	1	0	0	0	0
056346117001	0563461170	0563461	1	48	2	1	22.5516	0	75.5	0	109.8	5.1	2	0	0	1	0	0	0	0	0	0
056346202001	0563462020	0563462	1	71	1	1	22.0244	0	83.8	0	117	5.4	0	0	0	2	1	0	0	0	0	0
056346203002	0563462030	0563462	0	57	2	1	27.3822	1	91.3	1	102.42	4.8	0	0	1	1	1	0	0	0	0	0
056346203001	0563462030	0563462	1	54	2	1	19.1053	0	75	0	101.52	5.2	0	1	0	1	1	0	0	0	0	0
056346206001	0563462060	0563462	1	76	2	0	19.7789	0	80.2	0	108.72	5.1	2	0	0	2	1	0	0	0	0	0
056346208002	0563462080	0563462	0	69	1	1	23.2568	1	91	1	107.46	5.4	0	0	0	1	1	0	0	0	1	1
056346209001	0563462090	0563462	1	64	0	1	15.8494	0	78.6	0	109.26	5.3	2	1	0	2	1	1	0	0	0	0
056346210001	0563462100	0563462	1	57	1	1	22.3054	0	81.1	0	114.3	5.8	0	0	0	3	1	1	0	0	0	0
056346210002	0563462100	0563462	0	56	0	1	30.3532	2	99.8	1	117.72	5.3	0	0	1	3	1	1	0	0	0	0
056346212002	0563462120	0563462	0	61	1	1	21.313	0	81.2	1	103.32	5.4	0	0	1	2	1	0	0	0	0	0
056346213001	0563462130	0563462	1	48	1	0	33.4292	2	106.2	1	109.26	6	1	0	0	3	1	1	0	0	0	0
056346214002	0563462140	0563462	1	66	1	1	21.5101	0	78.5	0	100.62	5.2	2	0	0	2	1	0	0	0	0	0
056346216001	0563462160	0563462	1	68	1	1	24.0567	1	83	0	103.86	5.1	2	0	0	3	1	1	0	0	0	0
056346216002	0563462160	0563462	0	62	0	1	23.065	1	85.5	1	111.24	5.4	0	0	0	3	1	1	0	0	0	0
056346217001	0563462170	0563462	1	58	0	1	20.5214	0	77	0	97.56	5.1	2	2	0	2	1	1	0	0	0	0
056346218001	0563462180	0563462	0	60	1	0	23.6531	1	82.8	1	114.12	5.6	0	0	0	1	1	0	0	0	0	0
056346219002	0563462190	0563462	0	55	1	1	21.7832	0	75.6	0	108.9	5.1	0	0	0	1	1	0	0	0	0	0
056346219001	0563462190	0563462	1	57	2	1	22.536	0	81.2	0	99.72	5	2	0	0	1	1	0	0	0	0	0
056346220001	0563462200	0563462	0	58	1	1	21.521	0	86	1	131.4	5	0	0	0	1	1	1	1	1	0	1
056346221001	0563462210	0563462	1	67	1	1	19.1065	0	76.5	0	97.74	5.4	2	0	0	1	1	0	0	0	0	0
056346301001	0563463010	0563463	0	73	0	0	30.5921	2	107	1	115.02	5.3	0	0	0	2	1	1	0	0	0	0
056346303002	0563463030	0563463	1	45	3	1	20.6751	0	75	0	96.12	5.1	0	2	1	3	1	0	0	0	0	0
056346304001	0563463040	0563463	0	70	1	0	28.6973	2	90	1	115.92	5.7	0	0	0	3	1	1	0	0	0	0
056346306002	0563463060	0563463	1	45	3	1	27.9522	2	90	1	112.5	5.3	2	1	1	3	1	1	0	0	0	0
056346306001	0563463060	0563463	0	40	2	1	21.8279	0	79	0	94.68	5.3	0	0	0	3	1	0	0	0	0	0
056346315001	0563463150	0563463	0	49	2	1	22.8624	0	80	1	104.4	5	0	2	0	3	1	0	0	0	0	0
056346315002	0563463150	0563463	1	56	1	1	21.0077	0	80	0	109.62	5.5	2	0	0	3	1	0	0	0	0	0
056346316001	0563463160	0563463	0	71	1	1	22.495	0	76	0	98.46	5.4	1	0	0	3	1	1	0	0	0	0
056346318001	0563463180	0563463	1	48	2	1	26.3465	1	82	0	105.12	5	0	0	0	3	1	0	0	0	0	0
056346318002	0563463180	0563463	0	45	2	1	25.2	1	80	1	93.78	5.2	0	0	0	3	1	1	0	0	0	0
056346320001	0563463200	0563463	0	57	1	0	31.5438	2	95	1	124.92	5.7	0	0	0	3	1	1	0	0	0	0
056346322001	0563463220	0563463	0	65	1	0	18.6667	0	75	0	94.14	5.3	0	0	1	1	1	0	0	0	0	0
056346323001	0563463230	0563463	1	60	2	1	22.8407	0	85	0	99	4.9	1	0	0	3	1	0	0	0	0	0
056346323002	0563463230	0563463	0	54	2	1	20.6418	0	70	0	99.18	5.2	0	0	0	3	1	0	0	0	0	0
056346327001	0563463270	0563463	0	56	1	1	28.7753	2	95	1	106.38	5.5	0	0	0	3	1	0	0	0	0	0
056346327002	0563463270	0563463	1	73	1	1	24.7657	1	96	1	110.52	5.6	2	0	0	3	1	1	0	0	0	0
056604102002	0566041020	0566041	1	62	1	1	24.6477	1	87	0	149.4	6.2	2	0	1	1	0	1	1	1	0	1
056604102001	0566041020	0566041	0	60	1	1	28.1817	2	100.5	1	117	5.9	0	2	0	1	0	1	0	0	0	0
056604104001	0566041040	0566041	1	79	0	1	17.792	0	65.2	0	94.86	5.6	2	2	0	1	0	0	0	0	0	0
056604104002	0566041040	0566041	0	70	1	1	20.0008	0	73	0	103.86	5.5	0	0	1	1	0	0	0	0	0	0
056604105002	0566041050	0566041	0	49	1	1	20.1467	0	69	0	96.12	5.9	0	0	1	1	0	0	0	0	0	0
056604105001	0566041050	0566041	1	49	1	1	23.746	1	77.5	0	94.68	5.5	0	0	0	1	0	0	0	0	0	0
056604106001	0566041060	0566041	0	64	1	1	19.7496	0	70.9	0	170.1	5.6	0	1	0	2	0	1	1	1	0	1
056604108001	0566041080	0566041	1	51	1	0	19.8835	0	78	0	103.32	5.5	0	0	0	1	0	0	0	0	0	0
056604110002	0566041100	0566041	0	71	0	1	27.9225	2	97.5	1	164.88	5.7	0	2	1	1	0	1	1	1	0	1
056604110001	0566041100	0566041	1	78	0	1	21.282	0	75.2	0	135.18	6.3	0	2	1	1	0	1	1	1	0	1
056604111001	0566041110	0566041	1	65	2	1	24.8282	1	93	1	136.08	5.8	2	2	1	1	0	0	1	1	0	1
056604111002	0566041110	0566041	0	67	0	1	24.3995	1	93	1	117.36	5.5	0	2	0	1	0	1	0	0	0	0
056604113001	0566041130	0566041	1	77	1	1	22.5434	0	87	0	438.84	10.6	0	0	1	1	0	0	0	1	1	1
056604113002	0566041130	0566041	0	73	0	1	22.2198	0	84	1	130.32	5.8	0	0	1	1	0	1	1	1	0	1
056604114002	0566041140	0566041	0	51	1	1	41.3903	2	126	1	106.56	5.4	0	0	0	3	0	0	0	0	0	0
056604114001	0566041140	0566041	1	58	1	1	23.5508	1	78.9	0	91.44	4.9	2	2	1	3	0	0	0	0	0	0
056604115001	0566041150	0566041	1	82	2	0	22.8472	0	88	0	92.52	5.1	2	2	0	1	0	1	0	0	0	0
056604116001	0566041160	0566041	1	67	1	0	19.6616	0	77.8	0	111.78	5.8	2	2	0	2	0	1	0	0	0	0
056604117001	0566041170	0566041	0	63	1	1	26.6977	1	99	1	95.22	5.6	0	0	1	2	0	1	0	0	0	0
056604117002	0566041170	0566041	1	64	2	1	26.9482	1	93	1	119.88	6.3	2	2	0	2	0	1	0	0	0	0
056604120001	0566041200	0566041	0	52	2	1	23.9682	1	85.5	1	100.98	5.1	0	2	0	2	0	0	0	0	0	0
056604122001	0566041220	0566041	0	46	1	1	19.5721	0	89.1	1	91.26	4.6	0	0	0	1	0	0	0	0	0	0
056604123002	0566041230	0566041	0	51	1	1	26.4651	1	84	1	120.96	5.5	0	0	1	2	0	0	0	0	0	0
056604123001	0566041230	0566041	1	56	1	1	24.5222	1	88.5	0	105.84	5.3	2	2	1	2	0	0	0	0	0	0
056604124002	0566041240	0566041	0	50	1	1	22.8444	0	86	1	129.42	6	0	2	1	1	0	0	1	1	0	1
056604125002	0566041250	0566041	0	51	1	1	21.5911	0	84	1	130.68	5.5	0	0	1	2	0	0	1	1	0	1
056604126001	0566041260	0566041	1	79	0	1	20.7346	0	86.8	0	126.36	5.6	0	2	0	2	0	1	0	1	1	1
056604126002	0566041260	0566041	0	72	0	1	19.5784	0	83	1	102.96	5.6	0	0	1	2	0	1	0	0	1	1
056604127001	0566041270	0566041	1	74	0	0	20.8592	0	83.2	0	108.18	5.1	2	0	0	2	0	1	0	0	0	0
056604128001	0566041280	0566041	1	71	0	0	25.2	1	93	1	143.1	6.1	2	0	1	1	0	0	1	1	0	1
056604129001	0566041290	0566041	0	65	0	1	21.6327	0	78	0	105.48	5.2	0	2	1	1	0	0	0	0	0	0
056604129002	0566041290	0566041	1	76	0	1	20.3043	0	79.8	0	108.36	4.4	2	2	0	1	0	0	0	0	0	0
056604130002	0566041300	0566041	0	74	0	1	26.5436	1	95	1	99.54	5.3	0	0	0	2	0	1	0	0	0	0
056604130001	0566041300	0566041	1	81	0	1	20.0501	0	85	0	110.52	6	1	0	0	2	0	1	0	0	0	0
056604131002	0566041310	0566041	0	68	0	1	18.5265	0	80.2	1	98.64	5.4	0	0	0	2	0	1	0	0	0	0
056604131001	0566041310	0566041	1	70	2	1	17.2635	0	76.2	0	99.72	5.6	0	2	0	2	0	1	0	0	0	0
056604132002	0566041320	0566041	0	74	1	1	27.5923	2	106.5	1	123.12	6.6	0	2	0	2	0	1	1	1	0	1
056604133002	0566041330	0566041	0	49	1	1	29.235	2	100	1	99.54	5.6	0	0	1	1	0	0	0	0	0	0
056604133001	0566041330	0566041	1	56	0	1	24.7596	1	95.2	1	89.82	5.9	2	2	0	1	0	0	0	0	0	0
056604134002	0566041340	0566041	0	55	1	1	23.1262	1	89	1	100.26	5.2	0	2	1	2	0	0	0	0	0	0
056604135001	0566041350	0566041	1	71	0	1	19.7885	0	82.8	0	130.68	4.5	2	2	0	1	0	0	1	1	0	1
056604136002	0566041360	0566041	1	59	1	1	25.2106	1	91	1	103.68	5.8	2	0	0	1	0	0	0	0	0	0
056604136001	0566041360	0566041	0	56	1	1	23.358	1	81.4	1	100.98	5.5	0	0	0	1	0	1	0	0	0	0
056604137001	0566041370	0566041	1	62	1	1	22.4259	0	77	0	87.3	5.8	2	2	0	3	0	0	0	0	0	0
056604201001	0566042010	0566042	0	58	0	1	20.1467	0	73.8	0	101.7	5.2	0	0	0	2	0	0	0	0	0	0
056604202001	0566042020	0566042	1	71	2	1	25.1858	1	96.2	1	126.36	7.7	2	0	0	2	0	1	1	1	0	1
056604203001	0566042030	0566042	0	71	0	1	46.5546	2	78.5	0	83.88	5.2	0	2	0	1	0	1	0	0	0	0
056604203002	0566042030	0566042	1	75	0	1	18.9313	0	74	0	124.92	5.5	2	2	0	1	0	0	0	0	0	0
056604204001	0566042040	0566042	1	62	1	1	17.7985	0	72.8	0	109.98	5.5	2	2	0	2	0	0	0	0	0	0
056604204002	0566042040	0566042	0	53	1	1	25.2433	1	93.6	1	110.16	5.1	0	2	0	2	0	0	0	0	0	0
056604205001	0566042050	0566042	1	72	0	1	18.947	0	79.8	0	102.06	5.6	2	2	0	1	0	1	0	0	0	0
056604205002	0566042050	0566042	0	67	0	1	19.4521	0	81	1	140.94	5	0	2	0	1	0	1	1	1	0	1
056604206001	0566042060	0566042	0	60	1	1	20.8812	0	67	0	91.26	5.1	0	0	0	1	0	0	0	0	0	0
056604207002	0566042070	0566042	1	79	1	1	21.7241	0	84.4	0	112.32	5.6	0	0	0	2	0	1	0	0	0	0
056604207001	0566042070	0566042	0	75	0	1	24.2029	1	88.2	1	119.52	5.5	0	2	0	2	0	0	0	0	0	0
056604208002	0566042080	0566042	0	66	0	1	25.9656	1	92.5	1	108	5.4	0	0	1	1	0	1	0	0	0	0
056604208001	0566042080	0566042	1	70	1	1	23.2705	1	90	1	98.28	5.4	2	0	0	1	0	0	0	0	0	0
056604210001	0566042100	0566042	1	77	1	0	29.1556	2	106.2	1	187.02	5.9	0	2	0	1	0	0	0	1	1	1
056604211001	0566042110	0566042	0	56	0	1	18.9877	0	65	0	106.38	5.9	0	0	1	2	0	0	0	0	0	0
056604211002	0566042110	0566042	1	59	1	1	22.575	0	84.4	0	99	5.8	1	0	1	2	0	1	0	0	0	0
056604213001	0566042130	0566042	1	72	1	0	24.3608	1	90	1	85.86	5.6	1	0	1	2	0	0	0	0	0	0
056604214002	0566042140	0566042	1	62	1	1	20.5486	0	82	0	103.68	5.6	2	2	0	1	0	0	0	0	0	0
056604214001	0566042140	0566042	0	64	1	1	22.3019	0	81.6	1	131.4	6.1	0	2	0	1	0	1	1	1	0	1
056604215002	0566042150	0566042	0	45	1	1	27.9713	2	98.4	1	113.58	6.2	0	1	1	2	0	1	0	0	0	0
056604216001	0566042160	0566042	0	46	1	1	31.1829	2	97	1	90.18	5.2	0	2	1	2	0	0	0	0	0	0
056604216002	0566042160	0566042	1	58	0	1	25.3203	1	83.5	0	136.8	5.5	2	2	0	2	0	0	1	1	0	1
056604217001	0566042170	0566042	1	57	0	1	19.9838	0	75.8	0	114.12	5.8	1	0	1	2	0	0	0	0	0	0
056604218002	0566042180	0566042	0	62	1	1	24.6914	1	86.5	1	100.08	5.3	0	1	0	2	0	0	0	0	0	0
056604218001	0566042180	0566042	1	64	2	1	22.8594	0	77.5	0	471.78	7.9	0	0	1	2	0	1	0	1	1	1
056604219001	0566042190	0566042	0	78	0	0	18.1702	0	66	0	95.4	4.8	0	0	0	1	0	1	0	0	0	0
056604220001	0566042200	0566042	1	58	1	1	20.6061	0	73.5	0	130.5	5.5	0	2	0	3	0	0	1	1	0	1
056604220002	0566042200	0566042	0	55	0	1	18.4721	0	68	0	117	5.3	0	2	0	3	0	0	0	0	0	0
056604222001	0566042220	0566042	0	60	1	1	20.6208	0	78.4	0	113.04	5.6	0	0	0	1	0	0	0	0	0	0
056604222002	0566042220	0566042	1	63	0	1	20.2667	0	73.2	0	261.9	6	2	0	0	1	0	0	1	1	0	1
056604223002	0566042230	0566042	1	47	2	1	22.0083	0	78.5	0	96.3	5.6	2	2	0	2	0	0	0	0	0	0
056604223001	0566042230	0566042	0	39	1	1	19.0343	0	67.8	0	81.9	5.5	0	0	0	2	0	0	0	0	0	0
056604301002	0566043010	0566043	1	62	1	1	21.2093	0	74.5	0	94.5	5.7	1	2	0	1	1	0	0	0	0	0
056604301001	0566043010	0566043	0	61	1	1	25.1226	1	80	1	145.08	6.2	0	0	0	1	1	0	1	1	0	1
056604302002	0566043020	0566043	0	64	1	1	21.3627	0	81.5	1	106.56	5.4	0	2	1	2	1	1	0	0	0	0
056604302001	0566043020	0566043	1	66	1	1	22.1907	0	77.5	0	102.6	4.9	2	2	0	2	1	0	0	0	0	0
056604303002	0566043030	0566043	1	67	1	1	23.0224	1	88.8	0	104.76	5.4	1	0	1	1	1	0	0	0	0	0
056604303001	0566043030	0566043	0	59	1	1	19.0288	0	66.5	0	112.86	6.1	0	0	0	1	1	0	0	0	0	0
056604304002	0566043040	0566043	1	60	1	1	29.398	2	98.8	1	120.42	6.7	0	2	1	2	1	1	1	1	0	1
056604304001	0566043040	0566043	0	53	2	1	25.2105	1	92.4	1	145.26	6	0	2	0	2	1	1	1	1	0	1
056604305002	0566043050	0566043	1	62	1	1	23.8651	1	91.2	1	104.22	5.7	2	2	0	1	1	0	0	0	0	0
056604306002	0566043060	0566043	0	70	0	1	18.4072	0	76.5	0	98.64	5.2	0	0	1	1	1	1	0	0	0	0
056604306001	0566043060	0566043	1	72	1	1	21.9738	0	79	0	409.14	7.6	2	2	1	1	1	1	1	1	0	1
056604309001	0566043090	0566043	0	71	0	0	21.9336	0	79.5	0	122.76	6.5	0	0	1	1	1	1	1	1	0	1
056604310002	0566043100	0566043	0	58	1	1	23.5707	1	87	1	108	6.3	0	0	1	1	1	0	0	0	1	1
056604310001	0566043100	0566043	1	59	2	1	23.3886	1	84.5	0	117.72	5.2	0	2	1	1	1	1	0	0	0	0
056604311002	0566043110	0566043	1	51	1	1	25.7317	1	90.2	1	106.38	5.4	0	1	0	3	1	0	0	0	0	0
056604312002	0566043120	0566043	0	48	2	1	28.1048	2	95.4	1	116.28	5.4	0	0	1	3	1	0	0	0	0	0
056604312001	0566043120	0566043	1	48	1	1	24.2091	1	86.4	0	98.46	5.6	2	2	1	3	1	0	0	0	0	0
056604313001	0566043130	0566043	1	67	1	1	22.294	0	78.4	0	146.52	5.8	2	1	0	1	1	0	1	1	0	1
056604313002	0566043130	0566043	0	65	0	1	20.3433	0	85	1	99.9	5.2	0	2	0	1	1	0	0	0	0	0
056604315001	0566043150	0566043	0	69	1	0	25.0524	1	87.8	1	106.92	6.1	0	0	1	2	1	1	0	0	0	0
056604316001	0566043160	0566043	1	67	1	1	22.83	0	81.5	0	98.1	5.9	2	2	1	2	1	0	0	0	0	0
056604316002	0566043160	0566043	0	68	0	1	21.3191	0	88	1	154.8	8.2	0	0	0	2	1	1	1	1	0	1
056604317002	0566043170	0566043	0	45	2	1	26.2376	1	83	1	104.76	5.9	0	0	0	3	1	0	0	0	0	0
056604317001	0566043170	0566043	1	46	2	1	18.5771	0	71.2	0	94.86	4.7	2	2	0	3	1	0	0	0	0	0
056604319002	0566043190	0566043	0	45	1	1	22.705	0	82	1	114.84	5.9	0	2	1	2	1	0	0	0	0	0
056604319001	0566043190	0566043	1	45	1	1	21.8457	0	74	0	105.66	5.1	2	2	0	2	1	0	0	0	0	0
056604320001	0566043200	0566043	0	61	0	1	22.892	0	81.2	1	126	5.6	0	2	1	1	1	1	1	1	0	1
056604320002	0566043200	0566043	1	62	0	1	20.5197	0	73.6	0	111.24	5.8	2	0	0	1	1	0	0	0	0	0
056604321002	0566043210	0566043	0	57	1	1	22.6164	0	75	0	95.22	4.9	0	0	0	1	1	0	0	0	0	0
056604321001	0566043210	0566043	1	63	1	1	24.8845	1	90	1	102.24	5.5	1	2	1	1	1	1	0	0	0	0
056604322001	0566043220	0566043	1	70	2	0	18.6875	0	74	0	99.54	6	0	1	1	1	1	1	0	0	0	0
056604323002	0566043230	0566043	1	46	2	1	23.2708	1	85	0	105.84	5.7	2	0	0	1	1	0	0	0	0	0
056604323001	0566043230	0566043	0	45	2	1	33.4795	2	109	1	101.34	5.4	0	0	0	1	1	0	0	0	0	0
056604324001	0566043240	0566043	0	45	1	1	25.2429	1	87.6	1	96.48	5.5	0	0	1	2	1	0	0	0	0	0
056604325001	0566043250	0566043	0	46	1	1	24.4798	1	86.8	1	122.04	5.3	0	2	1	3	1	1	0	0	0	0
056604325002	0566043250	0566043	1	50	2	1	22.3296	0	82.5	0	106.2	5.9	0	0	1	3	1	0	0	0	0	0
056604326001	0566043260	0566043	0	68	1	1	21.8304	0	75	0	108.18	5.8	0	0	1	1	1	0	0	0	0	0
056604326002	0566043260	0566043	1	69	1	1	19.1053	0	78.8	0	113.58	6.5	2	0	0	1	1	0	1	1	0	1
056604327001	0566043270	0566043	1	79	1	0	19.9896	0	76.2	0	109.8	5.8	2	0	0	1	1	1	0	0	0	0
056604328002	0566043280	0566043	0	49	2	1	23.762	1	87.6	1	217.8	5.1	0	0	1	3	1	0	1	1	0	1
056604328001	0566043280	0566043	1	48	2	1	25.5185	1	92.2	1	104.76	5.3	2	2	0	3	1	0	0	0	0	0
056604329001	0566043290	0566043	1	50	1	1	24.109	1	87.5	0	118.62	5.7	2	2	1	3	1	0	0	0	0	0
056604330001	0566043300	0566043	0	67	0	1	27.7465	2	95	1	140.04	6.8	0	0	1	2	1	0	1	1	0	1
056604330002	0566043300	0566043	1	82	1	1	21.9992	0	90.6	1	106.74	5.5	0	0	1	2	1	1	0	0	0	0
056604332002	0566043320	0566043	1	48	2	1	21.1671	0	73	0	115.2	6.3	2	2	0	3	1	0	0	0	0	0
056604332001	0566043320	0566043	0	45	1	1	20.5991	0	76.5	0	92.88	5.3	0	2	0	3	1	0	0	0	0	0
056604333002	0566043330	0566043	0	74	1	1	22.9436	0	89.6	1	173.16	6	0	0	0	1	1	1	1	1	0	1
056604334001	0566043340	0566043	1	80	1	1	21.177	0	85.7	0	251.46	7.3	2	0	0	2	1	1	1	1	0	1
056604334002	0566043340	0566043	0	77	0	1	16.7216	0	68.2	0	121.68	6.5	0	0	0	2	1	1	1	1	0	1
056604335001	0566043350	0566043	0	60	1	1	24.8235	1	77	0	141.48	5.5	0	0	0	1	1	0	1	1	0	1
056604335002	0566043350	0566043	1	68	0	1	22.9459	0	85.5	0	94.86	5.2	0	0	1	1	1	0	0	0	0	0
056604336001	0566043360	0566043	0	67	1	1	23.6239	1	100.5	1	120.06	5.9	0	0	1	1	1	1	0	0	0	0
057457101002	0574571010	0574571	1	58	0	1	20.2036	0	75.2	0	104.22	5.7	2	2	1	1	0	0	0	0	0	0
057457102001	0574571020	0574571	0	67	0	0	17.4887	0	88.4	1	104.22	5.5	0	0	1	1	0	0	0	0	0	0
057457103001	0574571030	0574571	1	49	2	1	29.0767	2	100	1	112.14	6	2	2	1	1	0	1	0	0	0	0
057457103002	0574571030	0574571	0	50	2	1	22.293	0	88.8	1	94.5	5.8	0	0	0	1	0	0	0	0	0	0
057457104001	0574571040	0574571	0	61	1	1	22.907	0	79.8	0	103.86	5.7	0	0	0	1	0	0	0	0	0	0
057457104002	0574571040	0574571	1	62	0	1	29.082	2	96.1	1	106.2	5.5	1	0	1	1	0	1	0	0	0	0
057457105001	0574571050	0574571	0	53	1	1	28.0209	2	89.8	1	115.02	6	0	0	1	2	0	0	0	0	0	0
057457105002	0574571050	0574571	1	56	1	1	18.6741	0	78.8	0	86.94	5.5	2	1	1	2	0	0	0	0	0	0
057457108001	0574571080	0574571	1	66	2	0	26.8915	1	98.8	1	102.42	5.5	2	0	0	1	0	1	0	0	0	0
057457109002	0574571090	0574571	0	56	0	1	28.157	2	102.2	1	117.18	5.6	0	2	0	2	0	0	0	0	0	0
057457109001	0574571090	0574571	1	63	0	1	24.4973	1	94.8	1	136.44	7	1	0	1	2	0	1	1	1	0	1
057457111001	0574571110	0574571	0	53	2	1	26.3051	1	97.2	1	91.08	5.2	0	1	0	3	0	0	0	0	0	0
057457111002	0574571110	0574571	1	59	1	1	24.4286	1	96.4	1	119.88	5.6	1	0	1	3	0	0	0	0	0	0
057457112001	0574571120	0574571	1	62	0	0	18.6643	0	66.5	0	91.62	5	2	2	0	1	0	0	0	0	0	0
057457113002	0574571130	0574571	0	80	0	1	22.1641	0	89.6	1	116.46	5.2	0	0	1	1	0	1	0	0	0	0
057457114002	0574571140	0574571	1	76	1	1	18.7085	0	70.2	0	131.94	5.4	2	1	0	1	0	1	1	1	0	1
057457115001	0574571150	0574571	1	56	1	1	24.3365	1	88.4	0	102.96	4.5	2	2	0	2	0	0	0	0	0	0
057457117001	0574571170	0574571	1	69	1	1	20.5249	0	84.4	0	112.5	5.2	2	2	0	1	0	0	0	0	0	0
057457117002	0574571170	0574571	0	62	0	1	26.2463	1	101.6	1	99.9	4.9	0	2	1	1	0	1	0	0	0	0
057457118001	0574571180	0574571	0	67	1	1	22.9165	0	93.6	1	149.76	5.9	0	2	0	3	0	0	1	1	0	1
057457120001	0574571200	0574571	0	61	0	1	26.9246	1	86	1	122.76	5	0	0	0	1	0	0	0	0	0	0
057457121002	0574571210	0574571	0	48	2	1	23.3798	1	86.8	1	88.74	4.8	0	0	1	2	0	0	0	0	0	0
057457121001	0574571210	0574571	1	45	1	1	23.1768	1	96.4	1	112.5	5.5	2	0	0	2	0	0	0	0	0	0
057457125001	0574571250	0574571	1	51	2	1	18.4349	0	84.6	0	99.54	5.5	2	1	0	2	0	0	0	0	0	0
057457125002	0574571250	0574571	0	47	1	1	23.4042	1	81.8	1	130.14	5.2	0	0	0	2	0	0	1	1	0	1
057457126002	0574571260	0574571	0	53	0	1	24.4134	1	80.2	1	88.38	5.5	0	0	0	2	0	0	0	0	0	0
057457201001	0574572010	0574572	0	64	1	0	22.5612	0	84.6	1	107.1	5	0	2	0	1	0	1	0	0	0	0
057457202001	0574572020	0574572	1	77	0	0	17.6156	0	74	0	170.46	5.2	2	2	0	1	0	0	1	1	0	1
057457204002	0574572040	0574572	0	46	0	1	22.4183	0	76.5	0	93.24	4.7	0	0	0	1	0	0	0	0	0	0
057457204001	0574572040	0574572	1	52	1	1	18.9949	0	65.3	0	93.78	5	2	0	1	1	0	0	0	0	0	0
057457206002	0574572060	0574572	1	76	1	1	22.0142	0	78.2	0	108.18	5.5	2	0	0	1	0	1	0	0	0	0
057457206001	0574572060	0574572	0	68	0	1	17.0749	0	68.5	0	117.54	5.6	0	0	1	1	0	0	0	0	0	0
057457208002	0574572080	0574572	0	58	0	1	25.1336	1	93.2	1	117.54	5.2	0	0	1	2	0	1	0	0	0	0
057457208001	0574572080	0574572	1	64	1	1	23.3004	1	88.6	0	162.36	5.9	2	0	1	2	0	0	1	1	0	1
057457209001	0574572090	0574572	1	53	1	1	19.1306	0	75	0	117.18	5.8	2	0	1	3	0	0	0	0	0	0
057457210001	0574572100	0574572	0	96	1	0	22.9246	0	98.2	1	106.92	5.3	0	2	0	3	0	1	0	0	0	0
057457214001	0574572140	0574572	1	52	2	1	18.3149	0	74.5	0	89.82	5.5	2	0	0	1	0	0	0	0	0	0
057457214002	0574572140	0574572	0	50	0	1	19.6553	0	69.2	0	92.16	4.8	0	0	0	1	0	0	0	0	0	0
057457215002	0574572150	0574572	0	52	1	1	31.4689	2	106.2	1	157.5	7	0	0	1	1	0	0	1	1	0	1
057457217002	0574572170	0574572	0	67	1	1	21.9511	0	85.8	1	123.66	5	0	0	1	1	0	0	0	0	0	0
057457218002	0574572180	0574572	1	70	1	1	19.4258	0	73.8	0	93.96	5	0	0	0	2	0	0	0	0	1	1
057457218001	0574572180	0574572	0	67	1	1	20.7318	0	85.4	1	97.92	5.1	0	2	0	2	0	0	0	0	0	0
057457219001	0574572190	0574572	1	62	1	1	18.4193	0	70.1	0	174.96	5.2	1	0	0	2	0	0	1	1	0	1
057457219002	0574572190	0574572	0	62	0	1	16.6162	0	77.2	0	108.72	5.2	0	0	1	2	0	0	0	0	1	1
057457222001	0574572220	0574572	0	64	1	0	20.4789	0	78.5	0	98.82	5.4	0	0	1	1	0	1	0	0	0	0
057457223001	0574572230	0574572	1	46	1	1	30.4136	2	106.2	1	100.62	5.2	0	2	0	3	0	1	0	0	0	0
057457223002	0574572230	0574572	0	47	2	1	24.5419	1	82.8	1	105.66	5.5	0	0	0	3	0	0	0	0	0	0
057457224002	0574572240	0574572	1	71	0	1	19.2967	0	76.2	0	108.9	5.3	2	2	1	1	0	1	0	0	0	0
057457224001	0574572240	0574572	0	66	0	1	27.7899	2	98.2	1	146.7	6.7	0	0	1	1	0	0	1	1	0	1
057457226002	0574572260	0574572	0	54	0	1	16.2304	0	72.4	0	82.44	5	0	2	1	2	0	0	0	0	1	1
057457301002	0574573010	0574573	1	67	0	1	21.6188	0	94.8	1	108.36	5.4	2	0	0	2	0	0	0	0	0	0
057457301001	0574573010	0574573	0	58	0	1	25.8475	1	94.8	1	120.42	5.8	0	0	1	2	0	0	0	0	0	0
057457302001	0574573020	0574573	0	48	0	1	29.6053	2	92.4	1	115.74	4.5	0	0	0	2	0	0	0	0	0	0
057457304002	0574573040	0574573	1	59	1	1	22.9883	0	79.2	0	103.32	5.8	2	2	1	1	0	1	0	0	0	0
057457305002	0574573050	0574573	0	49	2	1	25.0094	1	81.8	1	88.38	5.2	0	0	1	1	0	1	0	0	0	0
057457305001	0574573050	0574573	1	53	1	1	22.2204	0	75.2	0	91.08	5.5	0	2	0	1	0	0	0	0	0	0
057457306001	0574573060	0574573	1	53	1	0	18.508	0	66.5	0	111.24	5.4	2	2	0	1	0	0	0	0	0	0
057457307002	0574573070	0574573	0	64	0	1	17.1641	0	64.4	0	96.12	5.3	2	2	0	1	0	1	0	0	0	0
057457307001	0574573070	0574573	1	66	1	1	18.7137	0	69.8	0	103.86	5.3	2	2	0	1	0	0	0	0	1	1
057457308001	0574573080	0574573	0	70	0	0	17.9689	0	86.4	1	109.44	5.9	0	2	1	3	0	0	0	0	0	0
057457309001	0574573090	0574573	1	69	1	1	22.8287	0	86.5	0	117	5.8	2	0	0	1	0	0	0	0	0	0
057457309002	0574573090	0574573	0	62	1	1	17.1658	0	64	0	91.8	5.5	0	0	0	1	0	0	0	0	0	0
057457310001	0574573100	0574573	1	66	0	1	18.373	0	85.4	0	84.42	4.9	1	2	0	1	0	0	0	0	0	0
057457311002	0574573110	0574573	0	37	0	1	28.6835	2	104.2	1	126.72	5.4	0	0	0	1	0	1	1	1	0	1
057457313002	0574573130	0574573	0	64	0	1	18.1418	0	75.6	0	100.26	5.3	0	0	1	1	0	0	0	0	0	0
057457313001	0574573130	0574573	1	66	1	1	20.7678	0	84.8	0	97.56	5.4	0	0	0	1	0	0	0	0	0	0
057457317002	0574573170	0574573	0	45	1	1	23.6033	1	85.5	1	102.42	5.5	0	0	1	2	0	1	0	0	0	0
057457318002	0574573180	0574573	0	54	0	1	24.4483	1	85.6	1	102.42	5.1	0	2	0	1	0	0	0	0	0	0
057457320002	0574573200	0574573	1	62	1	1	20.0265	0	73.1	0	98.82	4.7	0	2	0	1	0	0	0	0	0	0
057457321001	0574573210	0574573	1	53	1	1	19.3166	0	82.4	0	116.46	5.6	0	0	1	2	0	0	0	0	0	0
057457322001	0574573220	0574573	0	67	0	1	19.7384	0	75.3	0	97.02	5.7	0	0	0	1	0	0	0	0	0	0
057457323001	0574573230	0574573	1	71	0	1	20.0523	0	76.4	0	106.2	5.8	1	0	1	2	0	0	0	0	0	0
057457323002	0574573230	0574573	0	71	0	1	20.3878	0	79.1	0	107.64	5.7	0	0	0	2	0	0	0	0	0	0
057457324001	0574573240	0574573	1	60	1	1	18.5727	0	83.6	0	128.34	5.5	1	0	1	1	0	0	1	1	0	1
057457325002	0574573250	0574573	0	66	1	1	18.9394	0	69.3	0	94.68	5.4	0	0	0	1	0	0	0	0	0	0
057457325001	0574573250	0574573	1	70	1	1	21.0388	0	70.1	0	302.76	10.4	1	0	1	1	0	0	0	1	1	1
057457326002	0574573260	0574573	1	84	0	1	23.4123	1	83.6	0	93.24	5.5	2	0	0	1	0	0	0	0	0	0
057457326001	0574573260	0574573	0	70	0	1	23.9423	1	92.8	1	127.62	6.2	0	0	1	1	0	0	0	1	1	1
057457327001	0574573270	0574573	0	83	0	0	16.96	0	76.2	0	111.06	5.5	0	0	1	1	0	1	0	0	0	0
057457328001	0574573280	0574573	1	61	1	1	20.359	0	82.4	0	93.78	5.6	1	0	0	3	0	0	0	0	0	0
057457328002	0574573280	0574573	0	60	0	1	26.6086	1	99.8	1	100.98	5.7	0	2	1	3	0	0	0	0	0	0
057457329002	0574573290	0574573	0	73	0	1	25.7791	1	93.4	1	142.74	6.3	0	0	1	2	0	1	1	1	0	1
057457330002	0574573300	0574573	1	70	1	1	19.9914	0	79.3	0	90.9	5.4	0	0	1	1	0	0	0	0	0	0
057457330001	0574573300	0574573	0	67	0	1	26.1142	1	93.2	1	93.24	5.2	0	0	1	1	0	0	0	0	0	0
057457331002	0574573310	0574573	1	68	0	1	18.851	0	86.4	0	105.12	5.2	2	2	1	1	0	0	0	0	0	0
057457333001	0574573330	0574573	1	68	1	1	18.9716	0	76.3	0	113.04	5.5	2	2	0	1	0	1	0	0	0	0
057457333002	0574573330	0574573	0	62	0	1	22.5812	0	87.3	1	104.4	4.7	0	2	1	1	0	0	0	0	0	0
057457334001	0574573340	0574573	0	70	0	1	26.613	1	104.4	1	103.68	5.6	0	0	1	1	0	1	0	0	0	0
057457334002	0574573340	0574573	1	76	1	1	18.0412	0	84.8	0	99.9	5.5	2	2	0	1	0	0	0	0	1	1
057457335001	0574573350	0574573	0	70	0	0	26.1527	1	92.8	1	111.6	5.5	0	0	0	1	0	0	0	0	0	0
057457336001	0574573360	0574573	1	47	1	1	22.1399	0	82.9	0	98.28	5.4	2	2	0	1	0	0	0	0	0	0
057457336002	0574573360	0574573	0	40	1	1	18.9941	0	68.2	0	83.16	5.3	0	0	0	1	0	1	0	0	0	0
057633209001	0576332090	0576332	0	65	1	0	22.4054	0	90	1	109.26	5.3	0	0	1	1	0	1	0	0	0	0
057633214001	0576332140	0576332	0	48	1	1	23.3923	1	92	1	94.68	4.7	0	1	1	1	0	0	0	0	0	0
058202101001	0582021010	0582021	1	73	1	0	26.13	1	94.8	1	99.36	5.5	2	0	0	3	1	1	0	0	0	0
058202102002	0582021020	0582021	1	51	1	1	23.2682	1	76.8	0	85.14	5.4	0	2	0	2	1	0	0	0	0	0
058202102001	0582021020	0582021	0	48	1	1	24.4885	1	81	1	130.14	5.9	0	0	1	2	1	0	1	1	0	1
058202104002	0582021040	0582021	0	63	0	1	23.6777	1	82.1	1	109.44	5.3	0	0	0	3	1	0	0	0	0	0
058202104001	0582021040	0582021	1	66	1	1	21.997	0	81.2	0	100.62	5.2	2	0	1	3	1	0	0	0	0	0
058202105001	0582021050	0582021	1	47	1	1	24.0583	1	87	0	103.5	5.5	2	2	0	3	1	0	0	0	0	0
058202105002	0582021050	0582021	0	45	2	1	20.9745	0	70	0	92.88	5.3	0	0	0	3	1	0	0	0	0	0
058202106001	0582021060	0582021	1	60	3	1	25.2325	1	92.1	1	113.94	5.9	0	0	0	3	1	0	0	0	0	0
058202107002	0582021070	0582021	1	53	0	1	29.2982	2	97	1	132.48	6.7	1	0	1	2	1	0	0	1	1	1
058202107001	0582021070	0582021	0	54	2	1	20.736	0	70.1	0	110.7	5.2	0	0	1	2	1	1	0	0	0	0
058202108001	0582021080	0582021	0	90	0	0	18.5653	0	69.4	0	90.9	5.4	0	0	1	1	1	1	0	0	0	0
058202110002	0582021100	0582021	0	48	2	1	22.8146	0	77	0	100.98	5.5	0	0	0	3	1	0	0	0	0	0
058202110001	0582021100	0582021	1	49	1	1	22.1271	0	84.3	0	91.26	5.3	0	0	0	3	1	0	0	0	0	0
058202111001	0582021110	0582021	1	55	2	1	25.2712	1	89.9	0	84.42	5.7	2	1	1	2	1	0	0	0	0	0
058202111002	0582021110	0582021	0	56	2	1	22.2757	0	78.9	0	93.06	5.3	0	0	1	2	1	1	0	0	0	0
058202112002	0582021120	0582021	0	62	1	1	24.7683	1	83.6	1	96.3	4.9	0	0	0	3	1	0	0	0	0	0
058202113002	0582021130	0582021	0	45	1	1	24.5827	1	91	1	85.86	5.3	0	0	0	2	1	0	0	0	0	0
058202114001	0582021140	0582021	0	49	2	1	25.9389	1	89.3	1	99.9	5.7	0	0	0	3	1	0	0	0	0	0
058202114002	0582021140	0582021	1	55	2	1	29.9497	2	99.5	1	96.48	5.5	1	0	0	3	1	0	0	0	0	0
058202115001	0582021150	0582021	0	69	2	1	26.238	1	88.2	1	114.12	5.7	0	0	0	2	1	1	0	0	0	0
058202116001	0582021160	0582021	0	42	1	1	22.0047	0	80.1	1	99.72	5.3	0	0	0	3	1	0	0	0	0	0
058202116002	0582021160	0582021	1	46	2	1	26.0474	1	92.1	1	110.16	5.6	0	2	1	3	1	0	0	0	0	0
058202201002	0582022010	0582022	0	60	1	1	20.79	0	71.5	0	102.06	5.3	0	0	1	1	0	0	0	0	0	0
058202202001	0582022020	0582022	0	48	0	1	26.0327	1	82	1	88.92	5.1	0	0	0	2	0	0	0	0	0	0
058202202002	0582022020	0582022	1	48	2	1	25.9844	1	93.1	1	95.58	5.1	0	0	1	2	0	0	0	0	0	0
058202203002	0582022030	0582022	0	49	1	1	23.8461	1	76.8	0	107.82	5	0	0	0	1	0	0	0	0	0	0
058202204001	0582022040	0582022	1	61	0	1	19.9109	0	79	0	100.26	5.2	0	2	0	1	0	0	0	0	0	0
058202204002	0582022040	0582022	0	59	1	1	26.3465	1	93	1	236.52	8.2	0	0	1	1	0	0	0	1	1	1
058202205001	0582022050	0582022	0	43	2	1	24.3823	1	84	1	100.98	5	0	0	1	1	0	0	0	0	0	0
058202205002	0582022050	0582022	1	46	2	1	20.8103	0	75.1	0	91.44	5	2	2	0	1	0	0	0	0	0	0
058202207002	0582022070	0582022	1	70	0	1	24.1931	1	87.5	0	92.16	5.3	2	0	1	3	0	0	0	0	0	0
058202207001	0582022070	0582022	0	57	0	1	20.7756	0	80.1	1	96.66	5.3	0	0	0	3	0	1	0	0	0	0
058202208001	0582022080	0582022	1	56	1	1	22.6387	0	79.9	0	181.44	4.3	2	1	0	1	0	0	1	1	0	1
058202208002	0582022080	0582022	0	55	0	1	19.1286	0	70.1	0	114.12	5	0	2	1	1	0	0	0	0	0	0
058202210001	0582022100	0582022	1	62	0	1	21.937	0	81.1	0	82.62	5.3	2	2	0	2	0	0	0	0	0	0
058202210002	0582022100	0582022	0	61	0	1	23.2212	1	81.5	1	102.42	5.3	0	0	1	2	0	0	0	0	0	0
058202211002	0582022110	0582022	0	64	1	1	21.6312	0	78.9	0	113.94	5.1	0	2	0	1	0	0	0	0	0	0
058202211001	0582022110	0582022	1	69	1	1	22.8281	0	83.2	0	89.28	5.4	2	0	0	1	0	1	0	0	0	0
058202212002	0582022120	0582022	1	75	1	1	23.9459	1	87	0	95.22	5	0	2	1	1	0	0	0	0	0	0
058202213001	0582022130	0582022	0	50	0	1	22.9987	0	76.3	0	105.48	5	0	0	1	2	0	0	0	0	0	0
058202213002	0582022130	0582022	1	58	1	1	24.0945	1	88.1	0	116.46	5.4	2	2	0	2	0	0	0	0	0	0
058202215001	0582022150	0582022	1	73	0	0	21.7008	0	80	0	137.34	5.1	2	1	1	1	0	1	1	1	0	1
058202217001	0582022170	0582022	1	59	1	1	18.8117	0	72	0	101.34	5.1	0	1	0	1	0	1	0	0	0	0
058202217002	0582022170	0582022	0	54	0	1	22.9472	0	77.4	0	100.8	5.4	0	0	0	1	0	0	0	0	0	0
058202218002	0582022180	0582022	0	48	2	1	27.616	2	99.1	1	139.68	5.3	0	0	1	2	0	1	1	1	0	1
058202218001	0582022180	0582022	1	49	2	1	26.7737	1	90.6	1	99	5	0	2	0	2	0	1	0	0	0	0
058202221001	0582022210	0582022	0	71	0	0	28.7912	2	103.1	1	93.96	5	0	0	0	2	0	1	0	0	0	0
058202301002	0582023010	0582023	1	64	2	1	26.0074	1	89	0	97.02	5.3	2	0	0	1	1	1	0	0	0	0
058202302001	0582023020	0582023	0	50	0	1	27.6259	2	95	1	85.14	5.2	0	0	1	2	1	1	0	0	0	0
058202303001	0582023030	0582023	1	71	1	1	17.4451	0	72.4	0	148.68	5.4	1	0	0	1	1	1	1	1	0	1
058202304002	0582023040	0582023	0	64	1	1	18.9698	0	70	0	96.48	5.7	0	0	1	2	1	0	0	0	0	0
058202306002	0582023060	0582023	0	46	1	1	29.9473	2	102	1	76.86	5.2	0	0	1	2	1	0	0	0	0	0
058202308001	0582023080	0582023	0	61	1	1	25.0868	1	81.2	1	109.62	5.9	0	0	1	1	1	1	0	0	0	0
058202311001	0582023110	0582023	1	72	1	1	21.9854	0	80	0	94.5	5.4	0	0	0	2	1	0	0	0	0	0
058202311002	0582023110	0582023	0	70	0	1	12.9747	0	66.9	0	120.06	5.6	0	0	1	2	1	0	0	0	0	0
058202312001	0582023120	0582023	1	49	2	1	24.7657	1	85.1	0	95.04	4.9	2	2	0	3	1	0	0	0	0	0
058202312002	0582023120	0582023	0	49	0	1	29.0829	2	93.3	1	90.54	4.7	0	0	0	3	1	0	0	0	0	0
058202313001	0582023130	0582023	1	49	1	1	22.2047	0	82	0	93.96	5.4	2	1	1	1	1	0	0	0	0	0
058202313002	0582023130	0582023	0	53	1	1	24.4125	1	93	1	93.6	5.3	0	0	0	1	1	0	0	0	0	0
058202314001	0582023140	0582023	0	46	0	1	28.979	2	93.2	1	98.28	5	0	1	0	3	1	0	0	0	0	0
058202315001	0582023150	0582023	1	59	0	1	19.7409	0	72	0	116.28	5.3	2	2	0	1	1	1	0	0	0	0
058202315002	0582023150	0582023	0	58	0	1	21.9263	0	85	1	560.7	11.8	0	2	0	1	1	1	1	1	0	1
058202318001	0582023180	0582023	0	49	1	1	27.2553	1	91.1	1	181.8	6.7	0	0	0	1	1	0	1	1	0	1
058202319001	0582023190	0582023	0	46	1	1	20.674	0	76	0	130.86	5.3	0	0	0	1	1	0	1	1	0	1
058202320002	0582023200	0582023	1	70	1	1	23.0831	1	81.1	0	156.42	5.3	1	0	1	2	1	0	1	1	0	1
058202320001	0582023200	0582023	0	70	1	1	14.9778	0	56.9	0	108.36	5.7	0	0	1	2	1	0	0	0	0	0
058202321001	0582023210	0582023	0	73	0	0	24.2286	1	88.1	1	109.62	5.3	0	0	0	1	1	1	0	0	0	0
058202322002	0582023220	0582023	1	58	0	1	25.0343	1	82.9	0	135.72	6.2	0	2	1	2	1	0	1	1	0	1
058202322001	0582023220	0582023	0	62	1	1	20.7439	0	67.5	0	104.22	5.5	0	2	0	2	1	0	0	0	0	0
058202323001	0582023230	0582023	1	69	1	1	20.4659	0	79.1	0	81	5.2	0	0	0	1	1	0	0	0	0	0
058202324001	0582023240	0582023	0	43	1	1	21.8838	0	83	1	66.42	5.4	0	0	0	1	1	0	0	0	0	0
058202324002	0582023240	0582023	1	49	2	1	23.4461	1	89	0	142.38	5.4	0	2	0	1	1	0	1	1	0	1
058202325002	0582023250	0582023	0	68	1	1	26.3703	1	89.9	1	104.22	5.8	0	0	0	1	1	1	0	0	0	0
058202325001	0582023250	0582023	1	75	0	1	20.2179	0	75.1	0	89.64	5.5	0	2	0	1	1	0	0	0	0	0
058659101001	0586591010	0586591	0	66	1	1	19.7372	0	77.2	0	42.84	5.7	0	0	0	2	0	1	0	0	0	0
058659101002	0586591010	0586591	1	65	1	1	17.1197	0	74.5	0	70.38	5.5	2	2	0	2	0	0	0	0	0	0
058659102001	0586591020	0586591	0	68	0	1	23.892	1	84.2	1	62.46	5.5	0	0	1	1	0	0	0	0	0	0
058659102002	0586591020	0586591	1	69	1	1	18.7629	0	72.3	0	60.66	5.8	1	0	1	1	0	0	0	0	0	0
058659104001	0586591040	0586591	1	64	2	0	24.6077	1	92.2	1	60.66	5.6	2	0	1	2	0	1	0	0	0	0
058659105002	0586591050	0586591	0	61	0	1	19.3572	0	75.6	0	144.9	5.3	0	0	1	1	0	1	1	1	0	1
058659106002	0586591060	0586591	1	54	1	1	21.7789	0	86.6	0	69.12	5.1	2	0	0	1	0	0	0	0	0	0
058659107001	0586591070	0586591	1	61	1	1	23.0813	1	81.2	0	66.06	5.8	2	2	0	2	0	0	0	0	0	0
058659108002	0586591080	0586591	1	74	1	1	26.0776	1	96.6	1	77.58	5.4	0	0	0	3	0	1	0	0	0	0
058659109002	0586591090	0586591	0	55	0	1	24.5276	1	95.6	1	81.18	5.8	0	0	0	2	0	0	0	0	0	0
058659110001	0586591100	0586591	1	55	2	1	21.1593	0	80.6	0	91.98	6	2	2	0	2	0	0	0	0	0	0
058659110002	0586591100	0586591	0	56	1	1	21.126	0	77.4	0	59.04	5.5	0	0	1	2	0	0	0	0	0	0
058659112001	0586591120	0586591	1	59	1	0	21.0818	0	80.5	0	80.82	5.4	2	2	0	3	0	0	0	0	0	0
058659113001	0586591130	0586591	0	69	0	0	21.9654	0	88	1	254.88	7.1	0	0	1	2	0	1	1	1	0	1
058659114001	0586591140	0586591	0	77	0	1	27.3892	1	98.1	1	95.22	5.8	0	0	1	1	0	1	0	0	0	0
058659114002	0586591140	0586591	1	72	1	1	24.0207	1	86.8	0	68.58	5.1	1	2	1	1	0	0	0	0	0	0
058659115002	0586591150	0586591	0	55	1	1	28.9495	2	79.8	0	72	5.3	0	0	1	2	0	1	0	0	1	1
058659116001	0586591160	0586591	0	76	0	1	19.384	0	79.6	0	85.14	5.2	0	0	1	1	0	1	0	0	0	0
058659116002	0586591160	0586591	1	79	1	1	21.5467	0	85.6	0	80.28	5	0	0	0	1	0	0	0	0	0	0
058659118002	0586591180	0586591	0	45	2	1	22.8374	0	81.4	1	241.02	10.6	0	0	1	2	0	0	0	1	1	1
058659121001	0586591210	0586591	0	69	0	1	20.7098	0	88.8	1	73.62	5.9	0	0	0	1	0	0	0	0	0	0
058659123001	0586591230	0586591	0	55	2	1	19.21	0	74	0	71.64	5.5	0	2	0	1	0	0	0	0	0	0
058659126002	0586591260	0586591	1	75	1	1	21.7037	0	91.1	1	77.94	5.4	2	2	1	1	0	0	0	0	0	0
058659127002	0586591270	0586591	0	61	1	1	25.0359	1	88.6	1	63.36	5.3	0	0	1	2	0	1	0	0	0	0
058659127001	0586591270	0586591	1	68	1	1	22.3111	0	83	0	66.24	5.8	0	2	1	2	0	0	0	0	0	0
058659128001	0586591280	0586591	1	58	2	1	19.3709	0	74.8	0	54.72	5.3	2	0	0	2	0	0	0	0	0	0
058659128002	0586591280	0586591	0	57	1	1	24.6902	1	92.6	1	101.7	5.8	0	0	1	2	0	0	0	0	0	0
058659301001	0586593010	0586593	1	73	1	0	16.8224	0	69.4	0	104.94	5.3	2	0	0	2	0	1	0	0	0	0
058659302002	0586593020	0586593	0	65	0	1	19.6298	0	76.2	0	109.08	5.6	0	0	1	1	0	0	0	0	0	0
058659302001	0586593020	0586593	1	64	1	1	20.1394	0	80.6	0	102.96	5.5	2	2	0	1	0	1	0	0	0	0
058659303002	0586593030	0586593	1	55	1	1	19.936	0	77.2	0	98.82	5.4	2	2	0	2	0	0	0	0	0	0
058659305001	0586593050	0586593	0	55	0	1	24.0478	1	90.4	1	99.9	5.1	0	0	0	3	0	0	0	0	0	0
058659306002	0586593060	0586593	0	44	0	1	23.3587	1	82.4	1	111.96	6.3	0	0	1	2	0	1	0	0	0	0
058659306001	0586593060	0586593	1	46	2	1	27.9388	2	89.4	0	105.48	5.5	0	0	0	2	0	1	0	0	0	0
058659309001	0586593090	0586593	1	62	1	1	21.2828	0	80.6	0	97.74	4.8	0	2	0	2	0	0	0	0	0	0
058659311002	0586593110	0586593	0	57	1	1	21.4078	0	82.4	1	91.26	5.3	0	1	1	2	0	0	0	0	0	0
058659311001	0586593110	0586593	1	59	1	1	23.2105	1	83.2	0	110.88	4.9	1	2	1	2	0	1	0	0	0	0
058659312002	0586593120	0586593	1	72	1	1	22.3627	0	90.6	1	95.76	4.9	1	0	1	1	0	1	0	0	0	0
058659312001	0586593120	0586593	0	70	0	1	26.4546	1	96.4	1	91.8	5.5	0	0	1	1	0	1	0	0	0	0
058659313002	0586593130	0586593	1	50	2	1	25.6641	1	89	0	72.54	5.5	2	0	1	2	0	0	0	0	0	0
058659313001	0586593130	0586593	0	48	1	1	22.7206	0	78.8	0	148.86	6.2	0	0	1	2	0	0	1	1	0	1
058659314002	0586593140	0586593	1	58	1	1	16.7868	0	66.6	0	70.92	5.4	2	2	0	2	0	0	0	0	0	0
058659314001	0586593140	0586593	0	56	1	1	21.4635	0	78.4	0	140.76	6	0	0	1	2	0	0	1	1	0	1
058659316001	0586593160	0586593	0	75	0	0	21.178	0	79.2	0	91.98	5.2	0	0	1	2	0	1	0	0	0	0
058659317001	0586593170	0586593	0	57	2	1	20.5655	0	78.2	0	90.54	5.4	0	0	1	1	0	0	0	0	0	0
058659317002	0586593170	0586593	1	58	1	1	21.7411	0	77.2	0	115.2	5.8	2	0	0	1	0	1	0	0	0	0
058659318001	0586593180	0586593	1	76	1	1	22.7129	0	86.8	0	91.08	5.2	2	0	1	1	0	0	0	0	0	0
058659319001	0586593190	0586593	0	60	0	1	24.1187	1	84.4	1	102.42	6	0	0	1	2	0	1	0	0	0	0
058659320001	0586593200	0586593	0	46	2	1	28.1399	2	92.2	1	103.14	6.1	0	2	0	2	0	0	0	0	0	0
058659321001	0586593210	0586593	1	83	0	0	20.3224	0	94.2	1	110.34	5.5	2	0	0	1	0	1	0	0	0	0
058659322002	0586593220	0586593	0	69	0	1	20.2623	0	88.2	1	113.4	6	0	0	0	2	0	1	0	0	1	1
058659322001	0586593220	0586593	1	74	1	1	20.0458	0	89.2	0	118.8	4.8	1	2	1	2	0	1	0	0	0	0
058659324002	0586593240	0586593	0	67	0	1	24.1285	1	90.2	1	107.1	5.4	0	0	1	2	0	1	0	0	0	0
058659324001	0586593240	0586593	1	68	1	1	22.6083	0	83.4	0	100.98	5.6	0	0	0	2	0	0	0	0	0	0
058659327002	0586593270	0586593	0	67	0	1	25.3625	1	89.8	1	102.06	5.4	0	0	1	2	0	0	0	0	0	0
060440101001	0604401010	0604401	0	57	1	0	21.4844	0	93	1	97.02	4.8	0	0	0	2	0	0	0	0	0	0
060440102001	0604401020	0604401	1	73	2	1	23.072	1	81	0	108.18	4.7	2	1	0	2	0	1	0	0	0	0
060440102002	0604401020	0604401	0	75	0	1	26.1392	1	88	1	93.96	4.7	0	0	0	2	0	1	0	0	0	0
060440103002	0604401030	0604401	1	60	1	1	19.7285	0	78	0	117.72	4.8	2	2	0	1	0	0	0	0	0	0
060440103001	0604401030	0604401	0	61	1	1	28.664	2	107	1	109.98	5.5	0	0	0	1	0	0	0	0	0	0
060440105001	0604401050	0604401	0	55	0	1	27.8047	2	94	1	125.46	6.2	0	0	0	3	0	0	0	0	1	1
060440105002	0604401050	0604401	1	53	2	1	30.0386	2	95.5	1	94.14	5.2	0	1	1	3	0	0	0	0	0	0
060440106001	0604401060	0604401	0	58	1	1	23.125	1	89	1	84.6	5.2	0	0	0	3	0	0	0	0	0	0
060440106002	0604401060	0604401	1	58	2	1	29.8988	2	100	1	103.86	5	1	2	0	3	0	1	0	0	0	0
060440107002	0604401070	0604401	1	47	2	1	24.9695	1	90.5	1	95.4	4.8	0	2	0	3	0	1	0	0	0	0
060440107001	0604401070	0604401	0	48	1	1	24.9065	1	90	1	202.14	8.1	0	0	0	3	0	1	0	1	1	1
060440108001	0604401080	0604401	1	54	1	1	28.0232	2	91.5	1	115.56	4.9	2	0	0	1	0	0	0	0	0	0
060440110001	0604401100	0604401	1	56	2	1	25.0868	1	97	1	106.2	5.4	0	0	0	2	0	1	0	0	0	0
060440110002	0604401100	0604401	0	53	0	1	26.7918	1	94.5	1	95.94	5.3	0	1	0	2	0	1	0	0	0	0
060440111001	0604401110	0604401	1	66	1	1	17.9902	0	76	0	99.72	5.3	2	2	1	1	0	0	0	0	0	0
060440111002	0604401110	0604401	0	62	1	1	27.3777	1	102	1	100.8	4.8	0	0	1	1	0	0	0	0	0	0
060440112001	0604401120	0604401	1	73	0	1	19.7426	0	87	0	89.1	4.6	1	0	0	1	0	0	0	0	0	0
060440113001	0604401130	0604401	0	45	2	1	32.4945	2	103	1	95.22	4.8	0	0	0	1	0	0	0	0	0	0
060440113002	0604401130	0604401	1	46	1	1	23.8251	1	85.7	0	97.56	4.8	2	1	0	1	0	0	0	0	0	0
060440114001	0604401140	0604401	1	51	2	1	21.988	0	80	0	88.38	5.1	2	1	0	2	0	0	0	0	0	0
060440114002	0604401140	0604401	0	55	2	1	22.8125	0	81	1	97.38	5.2	0	0	0	2	0	0	0	0	0	0
060440117002	0604401170	0604401	1	63	1	1	26.5963	1	96	1	90.72	5	1	2	0	3	0	1	0	0	0	0
060440117001	0604401170	0604401	0	66	2	1	27.5306	2	99	1	108.18	5.1	0	0	0	3	0	1	0	0	0	0
060440118001	0604401180	0604401	1	55	2	0	23.3538	1	90	1	97.02	4.9	2	2	0	1	0	1	0	0	0	0
060440119002	0604401190	0604401	1	54	0	1	28.7306	2	99	1	111.6	5.6	2	2	0	1	0	1	0	0	0	0
060440120002	0604401200	0604401	0	53	1	1	25.2346	1	86	1	85.68	5	0	0	0	3	0	0	0	0	0	0
060440120001	0604401200	0604401	1	50	2	1	25.2595	1	94	1	104.4	5.5	0	2	1	3	0	0	0	0	0	0
060440122001	0604401220	0604401	1	65	2	1	28.1682	2	94	1	92.52	4.8	2	1	0	1	0	1	0	0	0	0
060440122002	0604401220	0604401	0	67	1	1	19.0589	0	75	0	90.36	4.9	0	0	0	1	0	1	0	0	0	0
060440123001	0604401230	0604401	1	70	1	1	19.7553	0	77.5	0	107.64	5.3	2	2	0	1	0	1	0	0	0	0
060440124001	0604401240	0604401	1	50	2	0	27.1208	1	93	1	87.84	5.4	2	2	1	2	0	1	0	0	0	0
060440125001	0604401250	0604401	0	64	1	1	27.4047	1	97	1	96.48	5.1	0	0	1	1	0	1	0	0	0	0
060440125002	0604401250	0604401	1	63	1	1	17.6121	0	74	0	81.54	4.7	2	2	0	1	0	1	0	0	0	0
060440126001	0604401260	0604401	1	46	1	1	19.0483	0	77.4	0	85.5	5	2	0	0	1	0	0	0	0	0	0
060440126002	0604401260	0604401	0	48	1	1	21.9854	0	83.1	1	104.94	4.7	0	0	0	1	0	1	0	0	0	0
060440127001	0604401270	0604401	1	52	1	0	23.8443	1	78	0	96.66	5.1	2	0	1	1	0	1	0	0	0	0
060440128002	0604401280	0604401	0	55	2	1	29.3333	2	99	1	89.82	4.7	0	0	1	2	0	1	0	0	0	0
060440128001	0604401280	0604401	1	58	2	1	28.3447	2	106	1	107.64	6.1	0	1	1	2	0	1	0	0	0	0
060440201001	0604402010	0604402	1	59	1	1	23.3784	1	90	1	117.72	4.9	1	2	1	1	0	0	0	0	0	0
060440201002	0604402010	0604402	0	61	1	1	28.6161	2	105	1	116.1	6	0	0	1	1	0	0	0	0	0	0
060440202001	0604402020	0604402	1	53	1	1	19.8752	0	81	0	101.52	4.6	2	2	0	1	0	1	0	0	0	0
060440202002	0604402020	0604402	0	55	2	1	19.5143	0	76	0	318.42	9.4	0	0	0	1	0	1	0	1	1	1
060440203001	0604402030	0604402	0	58	0	1	26.3931	1	96	1	157.32	7.7	0	0	0	1	0	1	1	1	0	1
060440203002	0604402030	0604402	1	59	1	1	21.1454	0	84	0	109.98	5.1	2	2	0	1	0	0	0	0	0	0
060440204001	0604402040	0604402	1	49	2	0	26.7351	1	98	1	99.72	4.9	0	0	0	1	0	1	0	0	0	0
060440205002	0604402050	0604402	1	63	1	1	19.1406	0	78	0	109.08	6	1	2	0	1	0	0	0	0	0	0
060440205001	0604402050	0604402	0	66	1	1	24.1806	1	89	1	95.76	5	0	0	0	1	0	1	0	0	0	0
060440206002	0604402060	0604402	0	43	1	1	24.0095	1	89.6	1	104.94	4.8	0	0	0	1	0	1	0	0	0	0
060440206001	0604402060	0604402	1	46	2	1	21.0715	0	78	0	98.64	5	2	0	0	1	0	0	0	0	0	0
060440207002	0604402070	0604402	1	54	2	1	23.8374	1	84.3	0	101.88	5	2	2	0	2	0	0	0	0	0	0
060440207001	0604402070	0604402	0	54	2	1	21.4025	0	73.2	0	100.62	4.8	0	0	0	2	0	0	0	0	0	0
060440209001	0604402090	0604402	0	55	1	1	24.5913	1	90	1	104.94	5.1	0	0	0	1	0	1	0	0	0	0
060440209002	0604402090	0604402	1	56	2	1	24.3548	1	91	1	117	5.1	1	2	0	1	0	0	0	0	0	0
060440210001	0604402100	0604402	1	47	2	0	22.3027	0	83	0	124.38	5.2	2	2	0	2	0	1	0	0	0	0
060440211001	0604402110	0604402	0	75	0	0	21.6016	0	78	0	104.58	5	0	0	0	1	0	1	0	0	0	0
060440212001	0604402120	0604402	1	52	1	1	20.7612	0	83	0	103.14	4.8	2	0	0	1	0	1	0	0	0	0
060440212002	0604402120	0604402	0	52	2	1	27.4498	1	91	1	108.54	5.1	0	0	0	1	0	0	0	0	0	0
060440213001	0604402130	0604402	1	46	2	1	19.6708	0	87	0	90	4.8	2	2	0	2	0	0	0	0	0	0
060440213002	0604402130	0604402	0	46	2	1	19.7049	0	72.3	0	103.68	5.2	0	0	0	2	0	1	0	0	0	0
060440214001	0604402140	0604402	1	49	2	1	20.4165	0	83	0	114.12	5.1	2	2	1	3	0	1	0	0	0	0
060440214002	0604402140	0604402	0	49	2	1	29.0579	2	92	1	110.16	4.9	0	0	1	3	0	1	0	0	0	0
060440215001	0604402150	0604402	1	56	1	1	21.5815	0	91	1	97.74	4.6	2	0	0	1	0	0	0	0	0	0
060440215002	0604402150	0604402	0	58	1	1	18.0374	0	74.4	0	103.5	4.8	0	0	0	1	0	0	0	0	0	0
060440216001	0604402160	0604402	1	43	1	1	26.9956	1	99	1	96.12	4.9	1	2	0	2	0	1	0	0	0	0
060440216002	0604402160	0604402	0	46	2	1	28.2999	2	93	1	107.46	4.8	0	0	0	2	0	1	0	0	0	0
060440217001	0604402170	0604402	1	44	2	1	21.3839	0	85.3	0	102.78	4.8	2	0	0	1	0	0	0	0	0	0
060440218002	0604402180	0604402	0	68	0	1	22.1446	0	84.5	1	99.18	5.3	0	0	0	1	0	1	0	0	0	0
060440218001	0604402180	0604402	1	68	1	1	22.1727	0	86.3	0	117.54	4.7	2	2	0	1	0	1	0	0	0	0
060440219002	0604402190	0604402	0	58	0	1	37.4523	2	112	1	104.04	5	0	0	1	2	0	1	0	0	0	0
060440219001	0604402190	0604402	1	56	2	1	23.3784	1	82	0	100.08	4.8	2	2	0	2	0	0	0	0	0	0
060440221002	0604402210	0604402	1	52	2	1	21.0556	0	77	0	99.72	5.3	2	0	0	2	0	0	0	0	0	0
060440221001	0604402210	0604402	0	54	2	1	27.8705	2	98	1	100.44	5	0	0	1	2	0	1	0	0	0	0
060440222001	0604402220	0604402	1	64	1	1	23.1604	1	82	0	105.84	5.1	2	0	0	1	0	0	0	0	0	0
060440222002	0604402220	0604402	0	64	0	1	18.4186	0	78	0	102.06	5.2	0	0	1	1	0	1	0	0	0	0
060440223002	0604402230	0604402	1	61	1	1	18.5698	0	78	0	110.52	5	2	0	0	1	0	0	0	0	0	0
060440223001	0604402230	0604402	0	64	1	1	17.5392	0	80	1	196.92	5.7	0	0	0	1	0	1	1	1	0	1
060440224001	0604402240	0604402	0	46	2	1	25.5457	1	90	1	117.9	4.7	2	0	0	2	0	0	0	0	0	0
060440224002	0604402240	0604402	1	48	2	1	23.8754	1	88	0	96.84	5.1	2	0	0	2	0	0	0	0	0	0
060440301002	0604403010	0604403	1	75	1	1	19.3787	0	86	0	93.78	4.9	2	2	0	1	0	1	0	0	0	0
060440302002	0604403020	0604403	1	52	2	1	23.6336	1	87	0	111.42	5.5	1	2	0	1	0	0	0	0	0	0
060440302001	0604403020	0604403	0	50	2	1	28.987	2	95	1	108	5.3	0	0	0	1	0	0	0	0	0	0
060440303001	0604403030	0604403	1	57	1	0	23.0697	1	88.5	0	132.12	5.2	2	0	1	3	0	1	1	1	0	1
060440304001	0604403040	0604403	1	65	1	0	27.0391	1	100	1	107.1	4.9	1	0	1	1	0	1	0	0	0	0
060440305001	0604403050	0604403	0	71	1	0	20.0161	0	93	1	87.84	5	0	0	0	1	0	0	0	0	0	0
060440307002	0604403070	0604403	1	47	2	1	32.9966	2	110	1	118.98	5.4	1	0	1	1	0	1	0	0	1	1
060440307001	0604403070	0604403	0	45	1	1	25.815	1	86	1	97.92	4.9	0	0	0	1	0	0	0	0	0	0
060440308002	0604403080	0604403	1	70	2	1	23.3489	1	96	1	100.98	4.8	1	0	1	1	0	1	0	0	0	0
060440308001	0604403080	0604403	0	70	2	1	27.3641	1	101	1	89.46	5.1	0	0	1	1	0	0	0	0	0	0
060440309002	0604403090	0604403	1	55	2	1	19.9509	0	85	0	95.76	4.7	2	2	0	2	0	0	0	0	0	0
060440309001	0604403090	0604403	0	58	1	1	24.8278	1	88	1	111.06	5	0	0	0	2	0	1	0	0	0	0
060440310001	0604403100	0604403	0	73	0	0	23.8288	1	95	1	135.54	5.1	0	0	0	1	0	0	1	1	0	1
060440311002	0604403110	0604403	1	67	2	1	20.5671	0	86	0	106.56	4.9	1	0	0	1	0	1	0	0	0	0
060440311001	0604403110	0604403	0	69	2	1	26.3591	1	92	1	98.46	5.1	0	0	0	1	0	0	0	0	0	0
060440313001	0604403130	0604403	0	46	2	1	19.9959	0	72	0	92.88	4.8	0	0	0	2	0	0	0	0	0	0
060440314002	0604403140	0604403	0	60	0	1	24.315	1	93	1	104.94	5	0	0	0	1	0	1	0	0	0	0
[truncated: 15,706 more rows]

## Sheet: code
variable	code	description
ID		Individual ID
householdID		Household ID
communityID		Community ID
gender	1	Male
gender	0	Female
age		age
education	0	illiterate
education	1	Primary
education	2	Secondary
education	3	College and above
marriage	1	Married
marriage	0	Unmarried/Single
bmigroup	0	BMI < 23, underweight/normal
bmigroup	1	BMI ≥ 23 and < 27.5, overweight
bmigroup	2	BMI ≥ 27.5, obesity
smoking	0	Non-smoker
smoking	1	Past smoker
smoking	2	Current smoker
drinking	0	Abstainer
drinking	1	Current drinker (>0 but ≤1)
drinking	2	Current drinker (>1)
conmed	1	contact with medical system: yes
conmed	0	contact with medical system: no
hytotal	1	hypertension
hytotal	0	normotension
tercile	1	first tercile (low income)
tercile	2	second tercile (middle income)
tercile	3	third tercile (high income)
setting	1	urban area
setting	0	rural area
diagnosed	1	diagnosed diabetes : yes
diagnosed	0	diagnosed diabetes : no
measured	1	measured diabetesn : yes
measured	0	measured diabetes : no
total	1	total diagnosed diabetes : yes
total	0	total diagnosed diabetes : no
undiagnosed	1	undiagnosed diabetes : yes
undiagnosed	0	undiagnosed diabetes : no
